# Supplementary material for: 3-{1-[2-(2-Chloro­phen­yl)hydrazinyl­idene]-2,2,2-trifluoro­eth­yl}-7-diethyl­amino-2H-chromen-2-one
Source: Acta Crystallogr Sect E Struct Rep Online. 2011 Aug 17;67(Pt 9):o2344. doi: 10.1107/S1600536811031916 (PMC3200584; doi:10.1107/S1600536811031916)
Supplement: Supplementary file 1 [file e-67-o2344-sup1.cif]

##############################################################################
#                                                                            #
# This CIF contains the data in a paper accepted for publication in          #
# Acta Crystallographica Section E. It conforms to the requirements of       #
# Notes for Authors for Acta Crystallographica Section E, and has been       #
# peer reviewed under the auspices of the IUCr Commission on Journals.       #
#                                                                            #
# Full details of the Crystallographic Information File format               #
# are given in the paper "The Crystallographic Information File (CIF):       #
# a New Standard Archive File for Crystallography" by S. R. Hall, F. H.      #
# Allen and I. D. Brown [Acta Cryst. (1991), A47, 655-685].                  #
#                                                                            #
# The current version of the core CIF dictionary is obtainable from          #
# ftp://ftp.iucr.org/pub/cif_core.dic.                                       #
#                                                                            #
# Software is freely available for graphical display of the structure(s)     #
# in this CIF. For information consult the CIF software page                 #
# http://www.iucr.org/resources/cif/software.                                #
#                                                                            #
# This file may be used for bona fide research purposes within the           #
# scientific community so long as proper attribution is given to the journal # 
# article from which it was obtained.                                        #
#                                                                            #
##############################################################################
data_global
_audit_creation_method     SHELXL-97
_journal_date_recd_electronic     2011-07-18
_journal_date_accepted     2011-08-07
_journal_name_full     'Acta Crystallographica, Section E'
_journal_year     2011
_journal_volume     67
_journal_issue      9
_journal_page_first     o2344
_journal_page_last     o2344
_journal_paper_category     QO
_journal_coeditor_code     LR2022
_publ_contact_author_name     'Hongqi Li'
_publ_contact_author_address
; Key Laboratory of Science & Technology of Eco-Textile, Ministry of Education,
  College of Chemistry, Chemical Engineering & Biotechnology,
  Donghua University,
  Shanghai 201620,
  People's Republic of China
;
_publ_contact_author_email     hongqili@dhu.edu.cn
_publ_contact_author_fax     '8621 6779 2608'
_publ_contact_author_phone     '8621 6779 2594'
_publ_section_title
;\
3-{1-[2-(2-Chlorophenyl)hydrazinylidene]-2,2,2-trifluoroethyl}-\
7-diethylamino-2<i>H</i>-chromen-2-one
;
loop_
    _publ_author_name
    _publ_author_footnote
    _publ_author_address
    'Chen, Hao' .
; Key Laboratory of Science & Technology of Eco-Textiles,
 Ministry of Education,
  College of Chemistry, Chemical Engineering & Biotechnology,
  Donghua University,
  Shanghai 201620,
  People's Republic of China
;
    'Cai, Li' .
; Key Laboratory of Science & Technology of Eco-Textiles,
 Ministry of Education,
  College of Chemistry, Chemical Engineering & Biotechnology,
  Donghua University,
  Shanghai 201620,
  People's Republic of China
;
    'Yu, Chaochao' .
; Key Laboratory of Science & Technology of Eco-Textiles,
Ministry of Education,
  College of Chemistry, Chemical Engineering & Biotechnology,
  Donghua University,
  Shanghai 201620,
  People's Republic of China
;
    'Li, Hongqi' .
; Key Laboratory of Science & Technology of Eco-Textiles,
  Ministry of Education,
  College of Chemistry, Chemical Engineering & Biotechnology,
  Donghua University,
  Shanghai 201620,
  People's Republic of China
;
data_I
_chemical_name_systematic
;
3-{1-[2-(2-Chlorophenyl)hydrazinylidene]-2,2,2-trifluoroethyl}-
7-diethylamino-2<i>H</i>-chromen-2-one
;
_chemical_name_common     ?
_chemical_formula_moiety     'C21 H19 Cl F3 N3 O2'
_chemical_formula_sum     'C21 H19 Cl F3 N3 O2'
_chemical_formula_iupac     'C21 H19 Cl F3 N3 O2'
_chemical_formula_weight     437.84
_chemical_melting_point     ?
_chemical_melting_point_gt     423
_chemical_melting_point_lt     425
_symmetry_cell_setting     orthorhombic
_symmetry_space_group_name_H-M     'P 21 21 21'
loop_
    _symmetry_equiv_pos_as_xyz
    'x, y, z'
    '-x+1/2, -y, z+1/2'
    '-x, y+1/2, -z+1/2'
    'x+1/2, -y+1/2, -z'
_cell_length_a     7.940(6)
_cell_length_b     12.602(9)
_cell_length_c     20.233(15)
_cell_angle_alpha     90.00
_cell_angle_beta     90.00
_cell_angle_gamma     90.00
_cell_volume     2025(3)
_cell_formula_units_Z     4
_cell_measurement_reflns_used     3770
_cell_measurement_theta_min     2.58
_cell_measurement_theta_max     24.67
_cell_measurement_temperature     296(2)
_exptl_crystal_description     block
_exptl_crystal_colour     orange
_exptl_crystal_size_max     0.20
_exptl_crystal_size_mid     0.20
_exptl_crystal_size_min     0.18
_exptl_crystal_density_diffrn     1.436
_exptl_crystal_density_meas     ?
_exptl_crystal_density_method     'not measured'
_exptl_crystal_F_000     904
_exptl_absorpt_coefficient_mu     0.239
_exptl_absorpt_correction_type     multi-scan
_exptl_absorpt_process_details     '(SADABS; Bruker, 2001)'
_exptl_absorpt_correction_T_min     0.9538
_exptl_absorpt_correction_T_max     0.9582
_exptl_special_details     ?
_diffrn_ambient_temperature     296(2)
_diffrn_radiation_type     MoK\a
_diffrn_radiation_wavelength     0.71073
_diffrn_radiation_source     'fine-focus sealed tube'
_diffrn_radiation_monochromator     graphite
_diffrn_measurement_device_type     'Bruker APEXII CCD'
_diffrn_measurement_method     '\f and \w'
_diffrn_detector_area_resol_mean     ?
_diffrn_reflns_number     10369
_diffrn_reflns_av_R_equivalents     0.0234
_diffrn_reflns_av_sigmaI/netI     0.0268
_diffrn_reflns_theta_min     1.90
_diffrn_reflns_theta_max     25.05
_diffrn_reflns_theta_full     25.05
_diffrn_measured_fraction_theta_max     1.000
_diffrn_measured_fraction_theta_full     1.000
_diffrn_reflns_limit_h_min     -9
_diffrn_reflns_limit_h_max     9
_diffrn_reflns_limit_k_min     -15
_diffrn_reflns_limit_k_max     9
_diffrn_reflns_limit_l_min     -24
_diffrn_reflns_limit_l_max     24
_refine_special_details
;
Refinement of <i>F</i>^2^ against ALL reflections. The weighted <i>R</i>-factor
<i>wR</i> and goodness of fit <i>S</i> are based on <i>F</i>^2^, conventional
<i>R</i>-factors <i>R</i> are based on <i>F</i>, with <i>F</i> set to zero for
negative <i>F</i>^2^. The threshold expression of <i>F</i>^2^ >
\s(<i>F</i>^2^) is used only for calculating <i>R</i>-factors(gt) <i>etc</i>.
and is not relevant to the choice of reflections for refinement.
<i>R</i>-factors based on <i>F</i>^2^ are statistically about twice as large
as those based on <i>F</i>, and <i>R</i>- factors based on ALL data will be
even larger.
;
_reflns_number_total     3576
_reflns_number_gt     3162
_reflns_threshold_expression     I>2\s(I)
_refine_ls_structure_factor_coef     Fsqd
_refine_ls_matrix_type     full
_refine_ls_R_factor_all     0.0387
_refine_ls_R_factor_gt     0.0321
_refine_ls_wR_factor_gt     0.0740
_refine_ls_wR_factor_ref     0.0779
_refine_ls_goodness_of_fit_ref     1.033
_refine_ls_restrained_S_all     1.033
_refine_ls_number_reflns     3576
_refine_ls_number_parameters     273
_refine_ls_number_restraints     0
_refine_ls_hydrogen_treatment     constr
_refine_ls_weighting_scheme     calc
_refine_ls_weighting_details
         'calc w=1/[\s^2^(Fo^2^)+(0.0416P)^2^+0.1045P] where P=(Fo^2^+2Fc^2^)/3'
_atom_sites_solution_hydrogens     geom
_atom_sites_solution_primary     direct
_atom_sites_solution_secondary     difmap
_refine_ls_shift/su_max     0.001
_refine_ls_shift/su_mean     0.000
_refine_diff_density_max     0.147
_refine_diff_density_min     -0.212
_refine_ls_extinction_method     none
_refine_ls_extinction_coef     ?
_refine_ls_abs_structure_details     'Flack (1983), <b>1511 Friedel pairs</b>'
_refine_ls_abs_structure_Flack     -0.09(6)
loop_
    _atom_type_symbol
    _atom_type_description
    _atom_type_scat_dispersion_real
    _atom_type_scat_dispersion_imag
    _atom_type_scat_source
    'C' 'C' 0.0033 0.0016
                         'International Tables Vol C Tables 4.2.6.8 and 6.1.1.4'
    'H' 'H' 0.0000 0.0000
                         'International Tables Vol C Tables 4.2.6.8 and 6.1.1.4'
    'N' 'N' 0.0061 0.0033
                         'International Tables Vol C Tables 4.2.6.8 and 6.1.1.4'
    'O' 'O' 0.0106 0.0060
                         'International Tables Vol C Tables 4.2.6.8 and 6.1.1.4'
    'F' 'F' 0.0171 0.0103
                         'International Tables Vol C Tables 4.2.6.8 and 6.1.1.4'
    'Cl' 'Cl' 0.1484 0.1585
                         'International Tables Vol C Tables 4.2.6.8 and 6.1.1.4'
_computing_data_collection     'APEX2 (Bruker, 2003)'
_computing_cell_refinement     'SAINT-Plus (Bruker, 2003)'
_computing_data_reduction     'SAINT-Plus (Bruker, 2003)'
_computing_structure_solution     'SHELXS97 (Sheldrick, 2008)'
_computing_structure_refinement     'SHELXL97 (Sheldrick, 2008)'
_computing_molecular_graphics     'SHELXTL (Sheldrick, 2008)'
_computing_publication_material     'SHELXTL (Sheldrick, 2008)'
loop_
    _atom_site_type_symbol
    _atom_site_label
    _atom_site_fract_x
    _atom_site_fract_y
    _atom_site_fract_z
    _atom_site_U_iso_or_equiv
    _atom_site_adp_type
    _atom_site_calc_flag
    _atom_site_refinement_flags
    _atom_site_occupancy
    _atom_site_symmetry_multiplicity
    _atom_site_disorder_assembly
    _atom_site_disorder_group
    C C1 -0.0571(3) 0.51038(15) 0.15673(9) 0.0426(5) Uani d . 1 1 . .
    C C2 -0.0012(3) 0.46256(15) 0.09683(10) 0.0479(5) Uani d . 1 1 . .
    H H2 0.0292 0.3913 0.0970 0.058 Uiso calc R 1 1 . .
    C C3 0.0088(3) 0.51828(14) 0.03965(10) 0.0450(5) Uani d . 1 1 . .
    H H3 0.0447 0.4842 0.0014 0.054 Uiso calc R 1 1 . .
    C C4 -0.0343(2) 0.62689(14) 0.03692(9) 0.0382(4) Uani d . 1 1 . .
    C C5 -0.0249(2) 0.69109(14) -0.01980(10) 0.0391(4) Uani d . 1 1 . .
    H H5 0.0082 0.6604 -0.0595 0.047 Uiso calc R 1 1 . .
    C C6 -0.0629(2) 0.79729(14) -0.01872(9) 0.0358(4) Uani d . 1 1 . .
    C C7 -0.1134(3) 0.84426(14) 0.04343(9) 0.0392(4) Uani d . 1 1 . .
    C C8 -0.0900(2) 0.67227(13) 0.09569(9) 0.0366(4) Uani d . 1 1 . .
    C C9 -0.1056(3) 0.61729(14) 0.15382(9) 0.0415(5) Uani d . 1 1 . .
    H H9 -0.1481 0.6508 0.1912 0.050 Uiso calc R 1 1 . .
    C C10 -0.0636(2) 0.86150(14) -0.08005(8) 0.0363(4) Uani d . 1 1 . .
    C C11 0.1033(2) 1.12141(14) -0.06355(9) 0.0382(4) Uani d . 1 1 . .
    C C12 0.1722(3) 1.18859(16) -0.01670(10) 0.0471(5) Uani d . 1 1 . .
    C C13 0.2242(3) 1.29033(17) -0.03257(12) 0.0564(6) Uani d . 1 1 . .
    H H13 0.2701 1.3341 -0.0003 0.068 Uiso calc R 1 1 . .
    C C14 0.2075(3) 1.32630(17) -0.09657(12) 0.0613(6) Uani d . 1 1 . .
    H H14 0.2430 1.3942 -0.1080 0.074 Uiso calc R 1 1 . .
    C C15 0.1377(3) 1.26061(16) -0.14320(11) 0.0559(6) Uani d . 1 1 . .
    H H15 0.1242 1.2851 -0.1862 0.067 Uiso calc R 1 1 . .
    C C16 0.0874(3) 1.15921(15) -0.12760(10) 0.0456(5) Uani d . 1 1 . .
    H H16 0.0424 1.1157 -0.1603 0.055 Uiso calc R 1 1 . .
    C C17 -0.1226(3) 0.80735(15) -0.14206(10) 0.0434(5) Uani d . 1 1 . .
    C C18 0.0107(3) 0.34867(17) 0.21991(12) 0.0607(6) Uani d . 1 1 . .
    H H18A -0.0171 0.3080 0.1807 0.073 Uiso calc R 1 1 . .
    H H18B -0.0374 0.3124 0.2578 0.073 Uiso calc R 1 1 . .
    C C19 0.1987(3) 0.3531(2) 0.22744(16) 0.0921(9) Uani d . 1 1 . .
    H H19A 0.2465 0.3907 0.1907 0.138 Uiso calc R 1 1 . .
    H H19B 0.2431 0.2823 0.2287 0.138 Uiso calc R 1 1 . .
    H H19C 0.2266 0.3892 0.2678 0.138 Uiso calc R 1 1 . .
    C C20 -0.1199(3) 0.50530(18) 0.27618(10) 0.0596(6) Uani d . 1 1 . .
    H H20A -0.0763 0.5772 0.2778 0.071 Uiso calc R 1 1 . .
    H H20B -0.0738 0.4667 0.3135 0.071 Uiso calc R 1 1 . .
    C C21 -0.3098(3) 0.50846(19) 0.28210(12) 0.0698(7) Uani d . 1 1 . .
    H H21A -0.3558 0.5489 0.2462 0.105 Uiso calc R 1 1 . .
    H H21B -0.3405 0.5411 0.3233 0.105 Uiso calc R 1 1 . .
    H H21C -0.3535 0.4375 0.2807 0.105 Uiso calc R 1 1 . .
    Cl Cl1 0.19498(10) 1.14505(5) 0.06447(3) 0.0753(2) Uani d . 1 1 . .
    F F1 -0.24651(16) 0.73715(9) -0.13101(6) 0.0567(3) Uani d . 1 1 . .
    F F2 0.00093(17) 0.75115(10) -0.17132(6) 0.0632(4) Uani d . 1 1 . .
    F F3 -0.17985(19) 0.87363(10) -0.18810(5) 0.0661(4) Uani d . 1 1 . .
    N N1 -0.0641(2) 0.45457(13) 0.21455(9) 0.0514(4) Uani d . 1 1 . .
    N N2 -0.0139(2) 0.95674(12) -0.09268(8) 0.0397(4) Uani d . 1 1 . .
    N N3 0.0552(2) 1.01831(12) -0.04584(8) 0.0437(4) Uani d . 1 1 . .
    H H3A 0.0694 0.9952 -0.0062 0.052 Uiso calc R 1 1 . .
    O O1 -0.12920(18) 0.77888(9) 0.09745(6) 0.0415(3) Uani d . 1 1 . .
    O O2 -0.1471(2) 0.93702(10) 0.05297(6) 0.0522(4) Uani d . 1 1 . .
loop_
    _atom_site_aniso_label
    _atom_site_aniso_U_11
    _atom_site_aniso_U_22
    _atom_site_aniso_U_33
    _atom_site_aniso_U_12
    _atom_site_aniso_U_13
    _atom_site_aniso_U_23
    C1 0.0369(11) 0.0411(11) 0.0499(11) -0.0028(9) -0.0021(9) 0.0060(9)
    C2 0.0502(13) 0.0323(10) 0.0613(12) 0.0059(10) 0.0028(11) 0.0016(9)
    C3 0.0496(12) 0.0335(10) 0.0520(11) 0.0050(9) 0.0082(10) -0.0049(9)
    C4 0.0382(11) 0.0322(9) 0.0441(10) 0.0007(8) 0.0012(8) -0.0024(8)
    C5 0.0382(11) 0.0361(10) 0.0430(10) 0.0023(8) 0.0020(9) -0.0069(8)
    C6 0.0337(10) 0.0334(9) 0.0404(10) -0.0007(8) 0.0015(8) -0.0041(8)
    C7 0.0395(11) 0.0338(10) 0.0441(10) 0.0006(9) 0.0034(9) -0.0006(8)
    C8 0.0356(11) 0.0283(9) 0.0458(11) 0.0003(8) -0.0020(9) -0.0039(8)
    C9 0.0448(12) 0.0373(10) 0.0423(11) -0.0002(9) 0.0035(9) -0.0008(8)
    C10 0.0359(11) 0.0332(10) 0.0398(10) 0.0001(8) -0.0001(8) -0.0045(8)
    C11 0.0341(11) 0.0338(9) 0.0467(10) 0.0001(8) 0.0010(9) -0.0045(9)
    C12 0.0439(12) 0.0480(12) 0.0493(11) -0.0006(9) -0.0033(10) -0.0109(9)
    C13 0.0489(14) 0.0448(12) 0.0755(15) -0.0057(11) 0.0002(12) -0.0199(11)
    C14 0.0652(17) 0.0379(11) 0.0809(16) -0.0099(11) 0.0106(14) -0.0033(12)
    C15 0.0653(15) 0.0442(12) 0.0584(12) -0.0021(11) 0.0072(12) 0.0072(11)
    C16 0.0494(12) 0.0402(11) 0.0470(11) -0.0022(9) 0.0002(10) -0.0045(9)
    C17 0.0439(12) 0.0416(10) 0.0448(11) 0.0006(10) 0.0007(10) -0.0035(9)
    C18 0.0596(15) 0.0501(13) 0.0723(14) 0.0051(12) 0.0076(13) 0.0251(12)
    C19 0.0581(18) 0.098(2) 0.120(2) 0.0182(16) 0.0011(17) 0.0512(19)
    C20 0.0794(18) 0.0557(13) 0.0437(12) 0.0008(13) -0.0060(11) 0.0080(10)
    C21 0.0807(19) 0.0722(16) 0.0566(14) 0.0012(15) 0.0098(13) 0.0013(12)
    Cl1 0.0938(5) 0.0819(4) 0.0501(3) -0.0075(4) -0.0206(3) -0.0080(3)
    F1 0.0522(7) 0.0562(7) 0.0616(7) -0.0130(6) -0.0040(6) -0.0129(6)
    F2 0.0581(8) 0.0710(8) 0.0604(7) 0.0048(7) 0.0106(6) -0.0272(6)
    F3 0.0926(11) 0.0582(8) 0.0474(7) 0.0008(7) -0.0190(7) -0.0007(6)
    N1 0.0567(12) 0.0434(9) 0.0542(10) 0.0047(9) 0.0003(9) 0.0121(8)
    N2 0.0408(10) 0.0356(9) 0.0429(8) 0.0006(7) 0.0006(7) -0.0048(7)
    N3 0.0537(11) 0.0375(8) 0.0398(9) -0.0064(8) -0.0056(7) -0.0017(7)
    O1 0.0534(9) 0.0311(6) 0.0401(7) 0.0056(6) 0.0076(6) -0.0014(6)
    O2 0.0747(11) 0.0300(7) 0.0519(8) 0.0090(7) 0.0138(8) -0.0026(6)
_geom_special_details
;
All e.s.d.'s (except the e.s.d. in the dihedral angle between two l.s. planes)
are estimated using the full covariance matrix. The cell e.s.d.'s are taken
into account individually in the estimation of e.s.d.'s in distances, angles
and torsion angles; correlations between e.s.d.'s in cell parameters are only
used when they are defined by crystal symmetry. An approximate (isotropic)
treatment of cell e.s.d.'s is used for estimating e.s.d.'s involving l.s.
planes.
;
loop_
    _geom_bond_atom_site_label_1
    _geom_bond_atom_site_label_2
    _geom_bond_site_symmetry_2
    _geom_bond_distance
    _geom_bond_publ_flag
    C1 N1 . 1.366(3) ?
    C1 C9 . 1.402(3) ?
    C1 C2 . 1.424(3) ?
    C2 C3 . 1.356(3) ?
    C2 H2 . 0.9300 ?
    C3 C4 . 1.412(3) ?
    C3 H3 . 0.9300 ?
    C4 C8 . 1.392(3) ?
    C4 C5 . 1.406(3) ?
    C5 C6 . 1.372(3) ?
    C5 H5 . 0.9300 ?
    C6 C7 . 1.447(3) ?
    C6 C10 . 1.481(3) ?
    C7 O2 . 1.215(2) ?
    C7 O1 . 1.374(2) ?
    C8 C9 . 1.371(3) ?
    C8 O1 . 1.380(2) ?
    C9 H9 . 0.9300 ?
    C10 N2 . 1.289(2) ?
    C10 C17 . 1.503(3) ?
    C11 C12 . 1.384(3) ?
    C11 C16 . 1.387(3) ?
    C11 N3 . 1.401(2) ?
    C12 C13 . 1.385(3) ?
    C12 Cl1 . 1.741(2) ?
    C13 C14 . 1.378(3) ?
    C13 H13 . 0.9300 ?
    C14 C15 . 1.372(3) ?
    C14 H14 . 0.9300 ?
    C15 C16 . 1.376(3) ?
    C15 H15 . 0.9300 ?
    C16 H16 . 0.9300 ?
    C17 F3 . 1.331(2) ?
    C17 F1 . 1.342(2) ?
    C17 F2 . 1.347(2) ?
    C18 N1 . 1.465(3) ?
    C18 C19 . 1.501(4) ?
    C18 H18A . 0.9700 ?
    C18 H18B . 0.9700 ?
    C19 H19A . 0.9600 ?
    C19 H19B . 0.9600 ?
    C19 H19C . 0.9600 ?
    C20 N1 . 1.470(3) ?
    C20 C21 . 1.513(4) ?
    C20 H20A . 0.9700 ?
    C20 H20B . 0.9700 ?
    C21 H21A . 0.9600 ?
    C21 H21B . 0.9600 ?
    C21 H21C . 0.9600 ?
    N2 N3 . 1.342(2) ?
    N3 H3A . 0.8600 ?
loop_
    _geom_angle_atom_site_label_1
    _geom_angle_atom_site_label_2
    _geom_angle_atom_site_label_3
    _geom_angle_site_symmetry_1
    _geom_angle_site_symmetry_3
    _geom_angle
    _geom_angle_publ_flag
    N1 C1 C9 . . 121.30(18) ?
    N1 C1 C2 . . 121.56(18) ?
    C9 C1 C2 . . 117.14(17) ?
    C3 C2 C1 . . 121.68(18) ?
    C3 C2 H2 . . 119.2 ?
    C1 C2 H2 . . 119.2 ?
    C2 C3 C4 . . 121.42(17) ?
    C2 C3 H3 . . 119.3 ?
    C4 C3 H3 . . 119.3 ?
    C8 C4 C5 . . 118.53(16) ?
    C8 C4 C3 . . 116.23(16) ?
    C5 C4 C3 . . 125.24(17) ?
    C6 C5 C4 . . 122.46(18) ?
    C6 C5 H5 . . 118.8 ?
    C4 C5 H5 . . 118.8 ?
    C5 C6 C7 . . 118.29(18) ?
    C5 C6 C10 . . 121.36(17) ?
    C7 C6 C10 . . 120.22(16) ?
    O2 C7 O1 . . 115.49(16) ?
    O2 C7 C6 . . 126.37(17) ?
    O1 C7 C6 . . 118.12(15) ?
    C9 C8 O1 . . 116.72(16) ?
    C9 C8 C4 . . 123.65(17) ?
    O1 C8 C4 . . 119.61(16) ?
    C8 C9 C1 . . 119.79(17) ?
    C8 C9 H9 . . 120.1 ?
    C1 C9 H9 . . 120.1 ?
    N2 C10 C6 . . 132.33(16) ?
    N2 C10 C17 . . 110.65(16) ?
    C6 C10 C17 . . 116.90(16) ?
    C12 C11 C16 . . 117.78(18) ?
    C12 C11 N3 . . 120.01(18) ?
    C16 C11 N3 . . 122.20(17) ?
    C11 C12 C13 . . 121.7(2) ?
    C11 C12 Cl1 . . 119.64(16) ?
    C13 C12 Cl1 . . 118.65(17) ?
    C14 C13 C12 . . 119.6(2) ?
    C14 C13 H13 . . 120.2 ?
    C12 C13 H13 . . 120.2 ?
    C15 C14 C13 . . 119.1(2) ?
    C15 C14 H14 . . 120.4 ?
    C13 C14 H14 . . 120.4 ?
    C14 C15 C16 . . 121.3(2) ?
    C14 C15 H15 . . 119.3 ?
    C16 C15 H15 . . 119.3 ?
    C15 C16 C11 . . 120.48(19) ?
    C15 C16 H16 . . 119.8 ?
    C11 C16 H16 . . 119.8 ?
    F3 C17 F1 . . 106.26(17) ?
    F3 C17 F2 . . 105.71(17) ?
    F1 C17 F2 . . 105.10(15) ?
    F3 C17 C10 . . 113.93(16) ?
    F1 C17 C10 . . 112.88(16) ?
    F2 C17 C10 . . 112.26(17) ?
    N1 C18 C19 . . 112.1(2) ?
    N1 C18 H18A . . 109.2 ?
    C19 C18 H18A . . 109.2 ?
    N1 C18 H18B . . 109.2 ?
    C19 C18 H18B . . 109.2 ?
    H18A C18 H18B . . 107.9 ?
    C18 C19 H19A . . 109.5 ?
    C18 C19 H19B . . 109.5 ?
    H19A C19 H19B . . 109.5 ?
    C18 C19 H19C . . 109.5 ?
    H19A C19 H19C . . 109.5 ?
    H19B C19 H19C . . 109.5 ?
    N1 C20 C21 . . 112.3(2) ?
    N1 C20 H20A . . 109.1 ?
    C21 C20 H20A . . 109.1 ?
    N1 C20 H20B . . 109.1 ?
    C21 C20 H20B . . 109.1 ?
    H20A C20 H20B . . 107.9 ?
    C20 C21 H21A . . 109.5 ?
    C20 C21 H21B . . 109.5 ?
    H21A C21 H21B . . 109.5 ?
    C20 C21 H21C . . 109.5 ?
    H21A C21 H21C . . 109.5 ?
    H21B C21 H21C . . 109.5 ?
    C1 N1 C18 . . 121.08(18) ?
    C1 N1 C20 . . 120.98(17) ?
    C18 N1 C20 . . 117.11(18) ?
    C10 N2 N3 . . 121.57(16) ?
    N2 N3 C11 . . 117.85(16) ?
    N2 N3 H3A . . 121.1 ?
    C11 N3 H3A . . 121.1 ?
    C7 O1 C8 . . 122.86(14) ?
loop_
    _geom_torsion_atom_site_label_1
    _geom_torsion_atom_site_label_2
    _geom_torsion_atom_site_label_3
    _geom_torsion_atom_site_label_4
    _geom_torsion_site_symmetry_1
    _geom_torsion_site_symmetry_2
    _geom_torsion_site_symmetry_3
    _geom_torsion_site_symmetry_4
    _geom_torsion
    _geom_torsion_publ_flag
    N1 C1 C2 C3 . . . . -178.8(2) ?
    C9 C1 C2 C3 . . . . 1.5(3) ?
    C1 C2 C3 C4 . . . . 0.7(3) ?
    C2 C3 C4 C8 . . . . -1.1(3) ?
    C2 C3 C4 C5 . . . . 178.8(2) ?
    C8 C4 C5 C6 . . . . 2.4(3) ?
    C3 C4 C5 C6 . . . . -177.6(2) ?
    C4 C5 C6 C7 . . . . 0.3(3) ?
    C4 C5 C6 C10 . . . . -175.63(17) ?
    C5 C6 C7 O2 . . . . 178.2(2) ?
    C10 C6 C7 O2 . . . . -5.8(3) ?
    C5 C6 C7 O1 . . . . -3.3(3) ?
    C10 C6 C7 O1 . . . . 172.71(16) ?
    C5 C4 C8 C9 . . . . 179.41(19) ?
    C3 C4 C8 C9 . . . . -0.6(3) ?
    C5 C4 C8 O1 . . . . -2.0(3) ?
    C3 C4 C8 O1 . . . . 177.93(18) ?
    O1 C8 C9 C1 . . . . -175.76(18) ?
    C4 C8 C9 C1 . . . . 2.8(3) ?
    N1 C1 C9 C8 . . . . 177.09(18) ?
    C2 C1 C9 C8 . . . . -3.2(3) ?
    C5 C6 C10 N2 . . . . -140.5(2) ?
    C7 C6 C10 N2 . . . . 43.6(3) ?
    C5 C6 C10 C17 . . . . 35.1(3) ?
    C7 C6 C10 C17 . . . . -140.80(19) ?
    C16 C11 C12 C13 . . . . -0.1(3) ?
    N3 C11 C12 C13 . . . . 178.75(19) ?
    C16 C11 C12 Cl1 . . . . -179.98(15) ?
    N3 C11 C12 Cl1 . . . . -1.2(3) ?
    C11 C12 C13 C14 . . . . 0.0(3) ?
    Cl1 C12 C13 C14 . . . . 179.90(18) ?
    C12 C13 C14 C15 . . . . 0.7(4) ?
    C13 C14 C15 C16 . . . . -1.3(4) ?
    C14 C15 C16 C11 . . . . 1.2(3) ?
    C12 C11 C16 C15 . . . . -0.5(3) ?
    N3 C11 C16 C15 . . . . -179.3(2) ?
    N2 C10 C17 F3 . . . . -27.1(2) ?
    C6 C10 C17 F3 . . . . 156.38(17) ?
    N2 C10 C17 F1 . . . . -148.43(17) ?
    C6 C10 C17 F1 . . . . 35.1(2) ?
    N2 C10 C17 F2 . . . . 93.0(2) ?
    C6 C10 C17 F2 . . . . -83.5(2) ?
    C9 C1 N1 C18 . . . . -170.4(2) ?
    C2 C1 N1 C18 . . . . 9.9(3) ?
    C9 C1 N1 C20 . . . . -1.1(3) ?
    C2 C1 N1 C20 . . . . 179.2(2) ?
    C19 C18 N1 C1 . . . . 77.9(3) ?
    C19 C18 N1 C20 . . . . -91.8(3) ?
    C21 C20 N1 C1 . . . . 82.7(3) ?
    C21 C20 N1 C18 . . . . -107.6(2) ?
    C6 C10 N2 N3 . . . . 0.4(3) ?
    C17 C10 N2 N3 . . . . -175.39(17) ?
    C10 N2 N3 C11 . . . . -178.98(17) ?
    C12 C11 N3 N2 . . . . 178.80(17) ?
    C16 C11 N3 N2 . . . . -2.4(3) ?
    O2 C7 O1 C8 . . . . -177.57(17) ?
    C6 C7 O1 C8 . . . . 3.7(3) ?
    C9 C8 O1 C7 . . . . 177.61(18) ?
    C4 C8 O1 C7 . . . . -1.1(3) ?
loop_
    _geom_hbond_atom_site_label_D
    _geom_hbond_atom_site_label_H
    _geom_hbond_atom_site_label_A
    _geom_hbond_site_symmetry_A
    _geom_hbond_distance_DH
    _geom_hbond_distance_HA
    _geom_hbond_distance_DA
    _geom_hbond_angle_DHA
    _geom_hbond_publ_flag
    N3 H3A Cl1 . 0.86 2.57 2.960(2) 108.7 yes
    N3 H3A O2 . 0.86 2.22 2.761(3) 120.8 yes
    C14 H14 O2 4_575 0.93 2.55 3.316(3) 139.5 yes
