# Supplementary material for: 3-{1-[2-(2-Chloro­phen­yl)hydrazinyl­idene]-2,2,2-trifluoro­eth­yl}-7-diethyl­amino-2H-chromen-2-one
Source: Acta Crystallogr Sect E Struct Rep Online. 2011 Aug 17;67(Pt 9):o2344. doi: 10.1107/S1600536811031916 (PMC3200584; doi:10.1107/S1600536811031916)
Supplement: Supplementary file 2 [file e-67-o2344-Isup2.hkl]

# 
# h,k,l, Fc-squared, Fo-squared, sigma(Fo-squared) and status flag 
# 
data_I
_shelx_title ' 101213a_0m in P2(1)2(1)2(1)' 
_shelx_refln_list_code          4 
_shelx_F_calc_maximum      244.38 
_exptl_crystal_F_000       904.00 
_reflns_d_resolution_high  0.8394 
 
loop_ 
 _symmetry_equiv_pos_as_xyz 
 'x, y, z' 
 '-x+1/2, -y, z+1/2' 
 '-x, y+1/2, -z+1/2' 
 'x+1/2, -y+1/2, -z' 
 
_cell_length_a     7.9401 
_cell_length_b    12.6021 
_cell_length_c    20.2329 
_cell_angle_alpha  90.000 
_cell_angle_beta   90.000 
_cell_angle_gamma  90.000 
 
_shelx_F_squared_multiplier     1.000 
 
loop_ 
 _refln_index_h 
 _refln_index_k 
 _refln_index_l 
 _refln_F_squared_calc 
 _refln_F_squared_meas 
 _refln_F_squared_sigma 
 _refln_observed_status 
   2   0   0     5530.77     5357.88     84.22 o 
   4   0   0      356.40      428.24     16.33 o 
   6   0   0       59.02       51.04      8.17 o 
   8   0   0       26.05       35.22      8.68 o 
   1   1   0     1915.98     1687.97     13.40 o 
   2   1   0    59722.10    50604.86    546.77 o 
   3   1   0     3124.94     3186.46     40.04 o 
   4   1   0      241.57      207.57     10.46 o 
   5   1   0      493.75      473.79     13.34 o 
   6   1   0       99.51      108.31      8.43 o 
   7   1   0        0.09        0.91      3.32 o 
   8   1   0       32.30       38.89      7.91 o 
   9   1   0       37.85       44.41     10.72 o 
   0   2   0     4749.74     4313.46     45.29 o 
   1   2   0      370.08      346.84      4.98 o 
   2   2   0     6564.82     6609.13     50.37 o 
   3   2   0       26.29       29.56      3.48 o 
   4   2   0        4.90        4.50      1.96 o 
   5   2   0      113.11      111.12      6.70 o 
   6   2   0       52.31       66.98      6.13 o 
   7   2   0       51.97       45.28      9.30 o 
   8   2   0       84.41      102.47      9.44 o 
   9   2   0        0.48       -2.04      6.13 o 
   1   3   0     2661.54     2425.11     19.78 o 
   2   3   0      478.62      519.21      5.62 o 
   3   3   0      405.46      360.57      6.79 o 
   4   3   0        5.57        6.55      1.70 o 
   5   3   0       36.91       41.52      3.09 o 
   6   3   0       59.97       64.45      4.90 o 
   7   3   0        2.77        5.65      2.85 o 
   8   3   0        0.15        8.17      6.13 o 
   9   3   0        0.99       -0.75      4.65 o 
   0   4   0      198.94      190.11      6.64 o 
   1   4   0      411.59      431.89      5.53 o 
   2   4   0     2408.72     2339.28     18.03 o 
   3   4   0       46.70       44.06      1.94 o 
   4   4   0     1022.51     1057.10     11.24 o 
   5   4   0      317.16      352.18      8.98 o 
   6   4   0       27.19       25.46      3.74 o 
   7   4   0       21.88       17.64      5.22 o 
   8   4   0      147.70      163.80     12.72 o 
   9   4   0        7.01       12.46      5.36 o 
   1   5   0       83.21       71.28      7.24 o 
   2   5   0     3924.08     4084.93     33.61 o 
   3   5   0       21.21       23.11      1.50 o 
   4   5   0        2.33        0.80      1.12 o 
   5   5   0       57.39       54.61      3.68 o 
   6   5   0      362.26      361.91     21.95 o 
   7   5   0      206.07      201.17     22.97 o 
   8   5   0      109.38      131.24     11.76 o 
   0   6   0     6657.08     7124.05     77.75 o 
   1   6   0     3123.67     3333.43     28.08 o 
   2   6   0      424.41      538.20      7.58 o 
   3   6   0      179.23      189.67      4.68 o 
   4   6   0       35.86       35.94      2.67 o 
   5   6   0       89.59      100.92      6.38 o 
   6   6   0        5.43        4.59      3.68 o 
   7   6   0        9.19       12.59      4.78 o 
   8   6   0      172.75      172.84     13.14 o 
   1   7   0     2212.82     2286.12     21.31 o 
   2   7   0       89.94       96.98      4.86 o 
   3   7   0      716.19      704.09      9.86 o 
   4   7   0        9.54       10.85      2.38 o 
   5   7   0       44.66       47.21      4.66 o 
   6   7   0       37.90       46.41      6.47 o 
   7   7   0       10.40        5.02      4.15 o 
   8   7   0        0.02       -1.68      4.59 o 
   0   8   0     1763.84     1807.10     53.08 o 
   1   8   0       36.97       39.24      2.61 o 
   2   8   0        5.07        3.51      1.77 o 
   3   8   0      411.02      435.40      9.95 o 
   4   8   0       99.45      104.40      6.09 o 
   5   8   0       84.33       74.90      7.60 o 
   6   8   0       14.28       14.37      4.33 o 
   7   8   0       29.63       32.27      6.38 o 
   8   8   0        1.42        4.17      4.50 o 
   1   9   0       17.21       16.00      1.91 o 
   2   9   0      235.82      230.89      6.94 o 
   3   9   0        0.18        1.95      1.78 o 
   4   9   0        4.81        3.91      2.32 o 
   5   9   0       10.81       18.54      4.71 o 
   6   9   0       14.14       16.90      4.71 o 
   7   9   0        0.42        0.00      3.68 o 
   0  10   0      748.41      734.98     15.62 o 
   1  10   0        0.00        1.22      1.46 o 
   2  10   0        4.22        3.46      1.77 o 
   3  10   0        7.46        7.64      4.93 o 
   4  10   0       81.97       72.85      8.68 o 
   5  10   0        0.26       -1.62      2.93 o 
   6  10   0       38.00       35.66     12.51 o 
   7  10   0        2.11        3.00      4.34 o 
   1  11   0       36.55       32.54      4.48 o 
   2  11   0        6.27        1.51      2.21 o 
   3  11   0      255.10      233.80      8.18 o 
   4  11   0      158.52      166.57     10.01 o 
   5  11   0       20.87       12.58      5.61 o 
   6  11   0       26.27       12.54      9.44 o 
   0  12   0      128.19       94.94      9.70 o 
   1  12   0      653.50      587.22     15.09 o 
   2  12   0       90.19       79.83      5.56 o 
   3  12   0       13.85       15.01      4.25 o 
   4  12   0       15.54        9.12      7.40 o 
   5  12   0       24.07       22.16      5.27 o 
   1  13   0        0.08       -0.98      2.33 o 
   2  13   0       35.74       44.91      6.74 o 
   3  13   0       95.84      101.55      8.95 o 
   4  13   0       26.42       18.16      5.10 o 
   0  14   0        3.68       10.21      4.59 o 
   1  14   0       50.63       53.05      5.95 o 
   2  14   0       57.02       43.90      8.17 o 
   3  14   0       16.82       17.72      4.90 o 
   1   0   1      970.31      918.33     13.27 o 
   2   0   1     1313.33     1481.48     19.84 o 
   3   0   1       87.91       91.12      5.05 o 
   4   0   1     3150.96     3240.39     49.51 o 
   5   0   1      290.39      272.63     10.11 o 
   6   0   1      210.58      220.38     10.11 o 
   7   0   1       18.51       22.45      4.86 o 
   8   0   1       83.61       89.04      9.20 o 
   9   0   1        0.72       -0.51      3.92 o 
  -9   1   1       14.72       13.78      8.17 o 
  -8   1   1       92.23      112.29     14.80 o 
  -7   1   1       31.38       22.97      7.15 o 
  -6   1   1       99.45      119.28      8.64 o 
  -5   1   1      296.58      281.83     10.24 o 
  -4   1   1      443.12      485.92     12.26 o 
  -3   1   1     3602.45     3514.32     43.29 o 
  -2   1   1    11964.68    11605.92    174.56 o 
  -1   1   1     1625.49     1629.29     19.29 o 
   0   1   1     2854.16     2813.03     39.81 o 
   1   1   1     1656.31     1632.27     13.61 o 
   2   1   1    11953.85    11573.83     84.24 o 
   3   1   1     3616.34     3494.20     44.41 o 
   4   1   1      447.58      480.08     18.38 o 
   5   1   1      306.28      289.36     10.39 o 
   6   1   1       99.08       93.74      7.55 o 
   7   1   1       31.60       27.87      4.28 o 
   8   1   1       91.99      108.90     12.19 o 
   9   1   1       14.96       15.10      4.10 o 
  -9   2   1       26.22       30.11      9.70 o 
  -8   2   1       11.46       15.82      7.66 o 
  -7   2   1        4.07        6.92      3.56 o 
  -6   2   1       32.30       37.60      4.90 o 
  -5   2   1      407.56      402.72     18.38 o 
  -4   2   1     2144.72     2089.15     45.43 o 
  -3   2   1     1487.89     1451.84     20.36 o 
  -2   2   1     1273.43     1173.30      8.75 o 
  -1   2   1    12169.48    11827.01    120.19 o 
   0   2   1      474.38      418.73      4.27 o 
   1   2   1    12028.60    11134.55    178.14 o 
   2   2   1     1288.37     1167.08     14.37 o 
   3   2   1     1513.68     1512.01     12.08 o 
   4   2   1     2136.07     2111.18     39.12 o 
   5   2   1      407.47      406.03      9.38 o 
   6   2   1       33.09       36.30      3.70 o 
   7   2   1        3.47        4.93      2.65 o 
   8   2   1       11.46       15.23      3.74 o 
   9   2   1       26.24       27.05      9.19 o 
  -9   3   1       11.77       17.74      5.64 o 
  -8   3   1        9.77        5.61      4.33 o 
  -7   3   1       44.04       46.45      9.70 o 
  -6   3   1       99.39      103.99      6.46 o 
  -5   3   1       24.83       28.09      2.87 o 
  -4   3   1     1179.14     1149.26     16.56 o 
  -3   3   1     2318.05     2359.23     21.00 o 
  -2   3   1      243.72      239.92      3.19 o 
  -1   3   1     2633.33     2573.09     36.95 o 
   0   3   1      503.32      486.60      6.09 o 
   1   3   1     2644.63     2532.10     20.87 o 
   2   3   1      255.03      246.07      4.85 o 
   3   3   1     2336.52     2376.41     21.56 o 
   4   3   1     1178.35     1113.40     13.38 o 
   5   3   1       25.81       32.36      4.38 o 
   6   3   1       96.97      111.09      8.21 o 
   7   3   1       45.91       42.22     13.02 o 
   8   3   1        9.62       10.72      7.66 o 
   9   3   1       11.75        8.17      8.17 o 
  -9   4   1       60.58       40.14      8.17 o 
  -8   4   1       29.54       26.43      6.01 o 
  -7   4   1       42.94       54.05      7.22 o 
  -6   4   1       21.66       29.25      7.91 o 
  -5   4   1      764.75      791.40     13.78 o 
  -4   4   1      733.44      734.47      8.69 o 
  -3   4   1      301.85      295.74      4.56 o 
  -2   4   1       38.70       40.16      1.79 o 
  -1   4   1      173.78      167.07      3.80 o 
   0   4   1      140.00      142.82      2.87 o 
   1   4   1      163.25      157.52      3.19 o 
   2   4   1       33.46       35.63      1.63 o 
   3   4   1      299.47      288.57      4.71 o 
   4   4   1      745.15      736.97      9.94 o 
   5   4   1      761.64      763.95     12.75 o 
   6   4   1       19.49       24.97      7.15 o 
   7   4   1       42.20       44.41     10.21 o 
   8   4   1       29.56       38.77      7.15 o 
   9   4   1       60.99       49.42      8.09 o 
  -8   5   1        9.26       16.96      5.27 o 
  -7   5   1        6.36       12.11      4.41 o 
  -6   5   1      159.91      171.53     10.28 o 
  -5   5   1      595.22      592.10     73.76 o 
  -4   5   1      383.47      387.51      7.03 o 
  -3   5   1       64.92       59.79      2.76 o 
  -2   5   1     1877.03     1944.83     17.75 o 
  -1   5   1      342.88      350.94      5.14 o 
   0   5   1     2666.89     2481.63     21.17 o 
   1   5   1      342.44      350.11      5.30 o 
   2   5   1     1884.49     1932.21     18.23 o 
   3   5   1       62.46       57.85      2.88 o 
   4   5   1      381.50      375.63      8.52 o 
   5   5   1      593.16      577.78     11.50 o 
   6   5   1      160.31      162.51     10.28 o 
   7   5   1        6.13        9.84      4.41 o 
   8   5   1        9.09        8.05      4.85 o 
  -8   6   1       17.19       17.22      5.88 o 
  -7   6   1       90.46       76.94      9.19 o 
  -6   6   1       54.92       47.64      8.17 o 
  -5   6   1      138.47      146.44      6.61 o 
  -4   6   1      603.97      612.58     12.00 o 
  -3   6   1     1363.41     1422.44     15.00 o 
  -2   6   1      330.58      311.13      5.32 o 
  -1   6   1     1078.68     1086.31     13.00 o 
   0   6   1      953.98      971.41     10.76 o 
   1   6   1     1105.68     1133.54     12.05 o 
   2   6   1      330.13      293.31      5.46 o 
   3   6   1     1346.39     1378.05     17.90 o 
   4   6   1      600.60      634.60      9.85 o 
   5   6   1      136.86      134.71      7.69 o 
   6   6   1       55.85       56.72      7.11 o 
   7   6   1       91.27       93.64     15.57 o 
   8   6   1       16.94       22.23      6.31 o 
  -8   7   1       27.45       50.65      7.83 o 
  -7   7   1      148.62      150.41     11.51 o 
  -6   7   1        9.65        5.85      3.92 o 
  -5   7   1       40.61       42.39      6.13 o 
  -4   7   1      265.94      261.79      7.92 o 
  -3   7   1      377.84      406.03      9.00 o 
  -2   7   1      730.34      733.88     12.01 o 
  -1   7   1      162.12      167.68      4.19 o 
   0   7   1      157.33      148.15      3.92 o 
   1   7   1      156.77      164.17      4.47 o 
   2   7   1      738.09      750.03      9.96 o 
   3   7   1      365.68      382.31      7.06 o 
   4   7   1      272.03      265.91     11.42 o 
   5   7   1       44.28       39.39      4.19 o 
   6   7   1        9.11        6.89      2.92 o 
   7   7   1      148.04      137.59     24.24 o 
   8   7   1       27.31       18.03      6.01 o 
  -7   8   1        2.24        4.92      4.50 o 
  -6   8   1       28.89       23.49      5.15 o 
  -5   8   1       94.03       98.34      8.58 o 
  -4   8   1       70.12       73.89      5.08 o 
  -3   8   1       26.13       25.93      3.13 o 
  -2   8   1      680.03      705.31     11.87 o 
  -1   8   1      517.52      506.30      8.46 o 
   0   8   1       12.25       12.05      1.76 o 
   1   8   1      524.28      528.48      8.25 o 
   2   8   1      679.89      686.29     10.03 o 
   3   8   1       26.52       25.28      3.07 o 
   4   8   1       69.82       73.78      5.31 o 
   5   8   1       94.62       87.87      6.28 o 
   6   8   1       29.35       18.35      5.01 o 
   7   8   1        2.33        3.26      4.08 o 
  -7   9   1       16.57       14.53      5.01 o 
  -6   9   1       19.26       13.55      4.78 o 
  -5   9   1       70.21       69.13     13.02 o 
  -4   9   1      132.33      126.32      8.40 o 
  -3   9   1       17.13       15.74      2.74 o 
  -2   9   1       18.49       23.53      2.77 o 
  -1   9   1       28.03       29.70      3.39 o 
   0   9   1       44.04       45.75      3.02 o 
   1   9   1       26.52       30.88      3.39 o 
   2   9   1       15.98       19.99      2.87 o 
   3   9   1       17.49       21.78      4.73 o 
   4   9   1      132.98      135.88      6.68 o 
   5   9   1       69.95       60.79     13.53 o 
   6   9   1       18.67       11.13      4.50 o 
   7   9   1       16.25       22.55      6.01 o 
  -7  10   1        3.57        1.70      4.15 o 
  -6  10   1       28.87       34.72      7.66 o 
  -5  10   1       40.24       45.54     10.97 o 
  -4  10   1        8.57        6.43      3.40 o 
  -3  10   1      123.29      126.52      6.08 o 
  -2  10   1        5.75        5.97      2.68 o 
  -1  10   1       13.54        7.85      2.02 o 
   0  10   1       50.74       48.15      6.34 o 
   1  10   1       12.88       10.20      1.99 o 
   2  10   1        4.79        6.36      2.07 o 
   3  10   1      126.22      143.02      7.92 o 
   4  10   1        7.46        6.38      2.68 o 
   5  10   1       39.84       45.39      6.50 o 
   6  10   1       28.02       28.31      6.01 o 
   7  10   1        3.55        0.44      4.05 o 
  -6  11   1       39.89       34.82      9.44 o 
  -5  11   1        7.21        3.16      3.48 o 
  -4  11   1       10.01       16.37      5.36 o 
  -3  11   1       16.24       15.41      7.91 o 
  -2  11   1       50.31       42.02      4.04 o 
  -1  11   1      166.41      160.40      8.81 o 
   0  11   1        1.40        1.69      3.53 o 
   1  11   1      168.16      163.29      6.28 o 
   2  11   1       49.68       37.21      4.04 o 
   3  11   1       16.07       19.46      3.47 o 
   4  11   1       10.49       13.25      4.53 o 
   5  11   1        7.91        7.66      3.92 o 
   6  11   1       40.04       29.63      6.33 o 
  -5  12   1        7.33        2.72      3.57 o 
  -4  12   1       34.99       19.40      4.90 o 
  -3  12   1       35.33       36.02      5.56 o 
  -2  12   1       54.19       78.10      8.42 o 
  -1  12   1       95.72       98.06      6.10 o 
   0  12   1      204.88      188.51      8.11 o 
   1  12   1       95.22       92.66      6.67 o 
   2  12   1       53.32       62.64      5.14 o 
   3  12   1       35.99       38.58      4.88 o 
   4  12   1       35.08       29.29      5.27 o 
   5  12   1        7.41        8.23      4.41 o 
  -4  13   1       32.28       28.67      5.38 o 
  -3  13   1       21.97       12.86      7.66 o 
  -2  13   1       72.83       67.39      7.24 o 
  -1  13   1       42.03       41.91      5.05 o 
   0  13   1       70.22       75.09     10.46 o 
   1  13   1       41.52       39.80      5.22 o 
   2  13   1       71.28       63.50      6.31 o 
   3  13   1       23.07       25.84      5.27 o 
   4  13   1       32.05       36.72      6.25 o 
  -3  14   1        6.81        6.08      3.86 o 
  -2  14   1       33.74       31.65      7.15 o 
  -1  14   1       33.45       30.11      7.15 o 
   0  14   1       17.94       18.21      3.97 o 
   1  14   1       33.05       38.62      9.19 o 
   2  14   1       34.06       25.52      6.64 o 
   3  14   1        6.80       13.27      5.10 o 
   0  15   1        5.03        9.41      3.78 o 
   0   0   2    11341.74    10542.27    435.39 o 
   1   0   2       73.33       83.55      3.56 o 
   2   0   2      782.24      773.70     12.26 o 
   3   0   2     9882.87     9896.37    108.45 o 
   4   0   2       70.63       65.01      5.61 o 
   5   0   2      123.41      134.11      7.70 o 
   6   0   2        2.40       -0.77      2.53 o 
   7   0   2      183.89      195.74     11.23 o 
   8   0   2        2.46        0.51      3.61 o 
   9   0   2       18.05       13.49      5.61 o 
  -9   1   2       11.75       14.93      5.15 o 
  -8   1   2        0.29       -5.10      4.59 o 
  -7   1   2       54.47       56.66     10.21 o 
  -6   1   2      219.87      208.25     14.29 o 
  -5   1   2     2123.93     2064.65     46.96 o 
  -4   1   2      476.64      488.98     17.35 o 
  -3   1   2     3264.16     3442.78     60.23 o 
  -2   1   2    19172.21    18863.90    195.04 o 
  -1   1   2      201.29      191.41      6.13 o 
   0   1   2    11735.72    10517.71    154.36 o 
   1   1   2      205.65      188.54      2.98 o 
   2   1   2    19207.38    18250.97    122.50 o 
   3   1   2     3214.98     3347.19     36.42 o 
   4   1   2      464.66      467.18      9.37 o 
   5   1   2     2119.99     2097.79     25.93 o 
   6   1   2      219.84      229.49      8.11 o 
   7   1   2       56.22       60.05      5.46 o 
   8   1   2        0.30        0.88      2.98 o 
   9   1   2       12.10        8.91      4.65 o 
  -9   2   2        0.79        1.02      6.64 o 
  -8   2   2      113.21      105.05      9.72 o 
  -7   2   2        2.86        7.22      3.56 o 
  -6   2   2      247.16      289.92     16.84 o 
  -5   2   2     1799.06     1785.96     43.90 o 
  -4   2   2     2769.53     2869.07     56.66 o 
  -3   2   2      394.52      358.80     15.57 o 
  -2   2   2     3835.40     3746.61     34.59 o 
  -1   2   2     3243.32     3177.36     51.04 o 
   0   2   2     2676.46     2490.19     19.33 o 
   1   2   2     3271.07     3150.63     25.05 o 
   2   2   2     3894.09     3763.73     27.11 o 
   3   2   2      378.90      358.17      5.91 o 
   4   2   2     2746.40     2816.00     23.32 o 
   5   2   2     1780.24     1819.44     17.86 o 
   6   2   2      254.22      272.18      6.46 o 
   7   2   2        3.08        4.23      2.25 o 
   8   2   2      112.11      111.60      7.64 o 
   9   2   2        0.79       -2.55      4.59 o 
  -9   3   2        6.00        2.89      6.13 o 
  -8   3   2        3.72        5.19      5.61 o 
  -7   3   2      261.81      245.90     11.63 o 
  -6   3   2      210.04      210.39      7.48 o 
  -5   3   2      216.99      211.55      6.54 o 
  -4   3   2     1948.43     1964.63     22.32 o 
  -3   3   2      579.61      566.19      6.24 o 
  -2   3   2      282.91      293.00      5.23 o 
  -1   3   2     6256.20     6118.78     52.48 o 
   0   3   2      277.88      260.32      3.63 o 
   1   3   2     6269.49     6020.79     41.25 o 
   2   3   2      293.33      298.47      4.79 o 
   3   3   2      568.66      544.23      7.82 o 
   4   3   2     1933.28     1961.99     20.29 o 
   5   3   2      215.16      227.45      6.98 o 
   6   3   2      213.53      230.33      8.51 o 
   7   3   2      259.76      261.01     20.93 o 
   8   3   2        3.86       -6.13      4.59 o 
   9   3   2        5.71       13.78      8.17 o 
  -9   4   2        2.21       13.01      5.22 o 
  -8   4   2        6.15        8.35      4.85 o 
  -7   4   2      499.70      498.23     17.35 o 
  -6   4   2      132.92      130.81      8.58 o 
  -5   4   2      539.18      539.73     13.67 o 
  -4   4   2      483.33      523.82      8.24 o 
  -3   4   2      127.13      120.40      2.34 o 
  -2   4   2       82.74       93.24      2.19 o 
  -1   4   2      570.30      535.14      6.19 o 
   0   4   2      832.05      789.38      8.22 o 
   1   4   2      549.54      515.44      6.50 o 
   2   4   2       74.88       78.41      2.31 o 
   3   4   2      120.84      109.54      6.04 o 
   4   4   2      493.44      536.21      8.51 o 
   5   4   2      539.54      571.52      9.59 o 
   6   4   2      130.14      150.99     20.93 o 
   7   4   2      494.33      466.49     15.33 o 
   8   4   2        6.45       11.23      7.66 o 
   9   4   2        2.31        4.59      5.05 o 
  -8   5   2       29.73       30.45      6.31 o 
  -7   5   2       11.93       18.15      7.15 o 
  -6   5   2        6.08        6.13      3.61 o 
  -5   5   2       79.32      101.12     10.97 o 
  -4   5   2       42.18       42.99      7.37 o 
  -3   5   2     2885.66     2873.83     29.32 o 
  -2   5   2     1193.83     1216.14     11.99 o 
  -1   5   2     1606.56     1700.76     15.32 o 
   0   5   2      358.98      365.59      5.35 o 
   1   5   2     1588.01     1671.10     15.78 o 
   2   5   2     1172.61     1220.17     14.15 o 
   3   5   2     2887.59     2855.87     23.28 o 
   4   5   2       47.25       53.08      2.78 o 
   5   5   2       75.12       74.45      4.40 o 
   6   5   2        5.14        4.11      3.56 o 
   7   5   2       11.34        9.07     10.72 o 
   8   5   2       29.37       23.46      6.01 o 
  -8   6   2        8.75       11.38      4.90 o 
  -7   6   2       52.30       49.52     15.57 o 
  -6   6   2       26.29       26.48      8.93 o 
  -5   6   2      756.26      780.83     41.09 o 
  -4   6   2      184.23      195.67      6.42 o 
  -3   6   2      483.51      470.39     10.28 o 
  -2   6   2     1369.66     1555.44     15.21 o 
  -1   6   2      126.97      142.65      3.41 o 
   0   6   2     1295.47     1335.15     13.57 o 
   1   6   2      133.58      143.66      5.08 o 
   2   6   2     1378.90     1548.74     16.07 o 
   3   6   2      489.80      476.88      7.64 o 
   4   6   2      189.70      194.63      5.75 o 
   5   6   2      764.05      789.64     15.74 o 
   6   6   2       27.32       32.35      6.30 o 
   7   6   2       52.60       44.67      6.98 o 
   8   6   2        8.40        9.89      4.65 o 
  -8   7   2        2.23       -0.55      4.15 o 
  -7   7   2      153.39      158.19     14.80 o 
  -6   7   2      141.38      150.30      9.80 o 
  -5   7   2       59.81       58.89      6.50 o 
  -4   7   2       40.56       42.41      3.83 o 
  -3   7   2       30.97       26.26      2.77 o 
  -2   7   2     1068.14     1127.77     13.56 o 
  -1   7   2     1143.26     1163.44     12.73 o 
   0   7   2     2347.13     2670.96     24.03 o 
   1   7   2     1149.96     1162.44     13.09 o 
   2   7   2     1051.27     1095.30     13.07 o 
   3   7   2       29.20       27.71      2.47 o 
   4   7   2       41.12       41.26      3.12 o 
   5   7   2       60.22       54.28      5.20 o 
   6   7   2      142.43      152.05      8.88 o 
   7   7   2      155.41      174.05     16.84 o 
   8   7   2        2.06        1.80      4.14 o 
  -7   8   2       41.59       43.49      6.87 o 
  -6   8   2       94.10      103.84      9.16 o 
  -5   8   2      144.67      151.53      9.53 o 
  -4   8   2      199.66      184.69      9.20 o 
  -3   8   2      719.99      735.38     12.99 o 
  -2   8   2      344.90      375.01      8.20 o 
  -1   8   2      956.32      993.61     12.01 o 
   0   8   2     1008.03     1014.43     12.34 o 
   1   8   2      951.31      996.96     12.38 o 
   2   8   2      345.23      377.36      7.10 o 
   3   8   2      732.75      751.79     11.13 o 
   4   8   2      200.36      194.45      8.78 o 
   5   8   2      145.77      151.85      9.68 o 
   6   8   2       92.04       97.37     10.72 o 
   7   8   2       41.78       43.70      6.98 o 
  -7   9   2        1.37        0.34      3.78 o 
  -6   9   2        6.18        3.99      3.78 o 
  -5   9   2      379.60      373.88     13.98 o 
  -4   9   2       59.10       64.11      8.93 o 
  -3   9   2       65.30       63.38      4.54 o 
  -2   9   2       11.72       11.75      2.32 o 
  -1   9   2       40.70       47.37      3.58 o 
   0   9   2       39.36       46.19      3.90 o 
   1   9   2       39.50       48.82      3.13 o 
   2   9   2       10.51        4.56      1.58 o 
   3   9   2       69.17       74.24      5.14 o 
   4   9   2       60.90       68.75      5.86 o 
   5   9   2      380.62      392.77     11.54 o 
   6   9   2        6.82        3.11      3.78 o 
   7   9   2        1.32       -0.77      4.34 o 
  -7  10   2       10.98       13.60      5.01 o 
  -6  10   2       48.92       52.96      7.24 o 
  -5  10   2      117.35      107.18      9.53 o 
  -4  10   2      166.11      175.58      9.89 o 
  -3  10   2      156.74      165.87      9.25 o 
  -2  10   2      180.86      185.91      6.48 o 
  -1  10   2      123.20      132.57      5.51 o 
   0  10   2       26.14       24.50      2.92 o 
   1  10   2      127.96      128.71      4.67 o 
   2  10   2      183.15      191.38      6.76 o 
   3  10   2      155.85      146.00      6.77 o 
   4  10   2      164.69      150.20     10.14 o 
   5  10   2      116.11       97.57      8.95 o 
   6  10   2       48.22       43.21      6.74 o 
   7  10   2       11.17        9.50      6.38 o 
  -6  11   2       90.26       77.48      9.44 o 
  -5  11   2       16.89       13.70      5.87 o 
  -4  11   2      205.48      196.23     10.28 o 
  -3  11   2      164.14      147.61     23.22 o 
  -2  11   2      179.64      167.06      6.82 o 
  -1  11   2       18.75       21.51      3.51 o 
   0  11   2       21.59       22.18      3.13 o 
   1  11   2       19.34       26.29      3.41 o 
   2  11   2      181.76      174.49      6.94 o 
   3  11   2      160.99      142.13      6.96 o 
   4  11   2      202.49      201.06      8.66 o 
   5  11   2       17.07       21.03      5.38 o 
   6  11   2       90.34       88.05      9.20 o 
  -5  12   2        6.53       14.29      5.00 o 
  -4  12   2       52.69       48.31     11.48 o 
  -3  12   2       23.51       33.99      9.70 o 
  -2  12   2      413.71      379.70     13.36 o 
  -1  12   2      108.07       95.19      5.98 o 
   0  12   2      158.02      137.47      6.39 o 
   1  12   2      108.68      101.25      9.44 o 
   2  12   2      415.81      412.34     11.00 o 
   3  12   2       22.46       20.04      3.76 o 
   4  12   2       51.07       63.12      7.48 o 
   5  12   2        6.84        2.46      4.08 o 
  -4  13   2       32.84       40.47     15.57 o 
  -3  13   2       14.37       10.08      4.15 o 
  -2  13   2       47.65       48.69      6.64 o 
  -1  13   2      103.19       91.29      7.93 o 
   0  13   2      610.15      643.60     16.23 o 
   1  13   2      101.46       96.94      7.39 o 
   2  13   2       48.73       45.79      6.89 o 
   3  13   2       14.91       15.09      3.58 o 
   4  13   2       33.30       48.08      6.87 o 
  -3  14   2       13.84        8.89      4.53 o 
  -2  14   2       53.27       75.29      8.09 o 
  -1  14   2        9.57       13.27      5.61 o 
   0  14   2       18.33       20.02      4.29 o 
   1  14   2        9.66       12.93      3.78 o 
   2  14   2       54.16       68.49      6.86 o 
   3  14   2       14.16        8.68      5.61 o 
   1   0   3     1002.38      943.24      7.71 o 
   2   0   3     2007.01     1874.69     18.44 o 
   3   0   3     3324.15     3251.69     40.76 o 
   4   0   3      603.20      644.15     14.06 o 
   5   0   3      125.25      118.96      7.48 o 
   6   0   3       58.16       61.78      6.14 o 
   7   0   3      207.36      224.62     10.61 o 
   8   0   3       45.00       40.91      5.17 o 
   9   0   3        4.59       -2.63      3.68 o 
  -9   1   3       16.11       13.64      6.38 o 
  -8   1   3       55.59       46.40     12.51 o 
  -7   1   3      118.01      109.74     13.27 o 
  -6   1   3      480.00      486.43     20.93 o 
  -5   1   3      846.98      845.77     26.54 o 
  -4   1   3      936.83      872.31     24.50 o 
  -3   1   3      834.20      838.37     28.58 o 
  -2   1   3     5346.93     5355.41     67.38 o 
  -1   1   3     1789.11     1665.69     19.65 o 
   0   1   3     2359.56     2329.97     18.74 o 
   1   1   3     1857.78     1710.18     14.73 o 
   2   1   3     5405.54     5343.60     40.17 o 
   3   1   3      850.59      865.80      9.37 o 
   4   1   3      940.71      914.50     13.77 o 
   5   1   3      855.26      879.96     14.74 o 
   6   1   3      481.14      465.67     14.60 o 
   7   1   3      114.52      120.75      6.97 o 
   8   1   3       56.19       58.67      6.14 o 
   9   1   3       16.80       17.12      5.01 o 
  -9   2   3       20.13       16.33      7.66 o 
  -8   2   3      153.69      140.00     14.80 o 
  -7   2   3       37.69       44.57      6.01 o 
  -6   2   3      281.32      283.64     11.12 o 
  -5   2   3      592.47      589.63     21.69 o 
  -4   2   3     3215.10     3244.12     42.32 o 
  -3   2   3       28.02       31.64      3.05 o 
  -2   2   3      792.72      792.03     12.72 o 
  -1   2   3      801.05      810.24     17.61 o 
   0   2   3     6704.25     6450.02     55.29 o 
   1   2   3      798.93      803.56      8.33 o 
   2   2   3      828.28      807.51      7.93 o 
   3   2   3       27.22       30.83      1.88 o 
   4   2   3     3211.02     3240.52     34.73 o 
   5   2   3      593.16      587.51      8.91 o 
   6   2   3      275.44      268.64      6.57 o 
   7   2   3       37.29       41.66      4.94 o 
   8   2   3      154.90      142.85     11.32 o 
   9   2   3       20.14       13.57      6.64 o 
  -9   3   3       20.76       13.27      8.17 o 
  -8   3   3       72.42       59.18     10.21 o 
  -7   3   3       15.70       15.63      4.65 o 
  -6   3   3      500.60      503.72     15.04 o 
  -5   3   3        5.62        7.81      2.02 o 
  -4   3   3     1017.79     1016.72     14.06 o 
  -3   3   3      949.95      966.40     11.92 o 
  -2   3   3     1963.62     1855.48     19.34 o 
  -1   3   3     1892.27     1871.13     18.12 o 
   0   3   3     1828.34     1722.01     14.60 o 
   1   3   3     1911.48     1863.51     16.43 o 
   2   3   3     1971.25     1887.12     18.61 o 
   3   3   3      953.86      941.37     11.44 o 
   4   3   3     1053.92     1061.71     13.34 o 
   5   3   3        6.17        8.52      2.32 o 
   6   3   3      498.19      511.68     15.46 o 
   7   3   3       15.07       13.90      4.65 o 
   8   3   3       72.79       70.25     19.14 o 
   9   3   3       21.13       23.48      9.70 o 
  -9   4   3       29.18       27.81      6.67 o 
  -8   4   3       45.47       39.76      6.67 o 
  -7   4   3       29.87       29.81      5.38 o 
  -6   4   3      218.54      214.20     10.03 o 
  -5   4   3       19.38       19.32      3.56 o 
  -4   4   3      705.96      740.73     12.73 o 
  -3   4   3      377.60      380.59      5.56 o 
  -2   4   3      849.73      814.82     10.56 o 
  -1   4   3       76.69       72.57      2.60 o 
   0   4   3     2128.83     1937.19     16.70 o 
   1   4   3       81.63       80.74      2.51 o 
   2   4   3      844.71      796.47     11.43 o 
   3   4   3      381.88      362.68      6.40 o 
   4   4   3      707.03      739.09     10.52 o 
   5   4   3       20.43       24.21      2.56 o 
   6   4   3      222.05      223.14     10.06 o 
   7   4   3       28.92       31.02      5.27 o 
   8   4   3       45.26       43.90     10.72 o 
   9   4   3       29.13       28.07     10.21 o 
  -8   5   3       58.18       67.30      8.34 o 
  -7   5   3      111.09      106.05      9.20 o 
  -6   5   3       32.20       34.30      5.61 o 
  -5   5   3      102.70      111.12     12.51 o 
  -4   5   3     1338.85     1315.29     18.07 o 
  -3   5   3      657.87      681.34     10.92 o 
  -2   5   3     1153.81     1192.05     18.72 o 
  -1   5   3      344.63      340.42      4.79 o 
   0   5   3       68.82       59.06      2.58 o 
   1   5   3      330.61      309.04      5.26 o 
   2   5   3     1156.84     1178.49     11.54 o 
   3   5   3      655.80      680.01      8.50 o 
   4   5   3     1334.14     1313.01     15.36 o 
   5   5   3      103.53      101.67      6.64 o 
   6   5   3       31.74       28.02      7.15 o 
   7   5   3      114.37      129.14     16.84 o 
   8   5   3       57.04       51.68      7.84 o 
  -8   6   3       23.87       22.33      5.64 o 
  -7   6   3      134.01      144.32     11.03 o 
  -6   6   3       90.43      100.52      8.71 o 
  -5   6   3       12.49        7.91      4.34 o 
  -4   6   3       85.31       84.39      6.46 o 
  -3   6   3        7.98        6.07      1.55 o 
  -2   6   3      421.15      411.88      7.63 o 
  -1   6   3      297.49      320.62      6.93 o 
   0   6   3     1189.77     1161.05     14.07 o 
   1   6   3      294.51      323.90      5.71 o 
   2   6   3      413.46      404.37      6.87 o 
   3   6   3        9.58        8.58      1.37 o 
   4   6   3       85.32       83.28      3.51 o 
   5   6   3       14.00       14.41      2.99 o 
   6   6   3       89.77       92.26      6.96 o 
   7   6   3      132.26      133.49     11.12 o 
   8   6   3       23.26       25.46      6.31 o 
  -8   7   3       44.31       53.30      8.09 o 
  -7   7   3      150.58      149.73     11.40 o 
  -6   7   3      123.09      119.70     22.71 o 
  -5   7   3        1.21        0.06      2.82 o 
  -4   7   3      546.35      548.75     15.18 o 
  -3   7   3       13.18       13.00      2.12 o 
  -2   7   3      661.11      690.57     11.07 o 
  -1   7   3        2.67        2.26      1.69 o 
   0   7   3     1777.72     1672.19     18.27 o 
   1   7   3        2.86        5.33      1.33 o 
   2   7   3      670.10      699.47      9.98 o 
   3   7   3       14.01       13.80      1.98 o 
   4   7   3      534.94      536.29      9.57 o 
   5   7   3        1.46        3.19      2.32 o 
   6   7   3      122.79      138.31      9.63 o 
   7   7   3      149.36      158.07     12.49 o 
   8   7   3       43.70       53.25     12.51 o 
  -7   8   3        3.30        1.72      3.92 o 
  -6   8   3       73.15       85.20      8.46 o 
  -5   8   3      464.98      467.97     15.32 o 
  -4   8   3       56.01       56.65      7.66 o 
  -3   8   3       15.32       15.31      2.43 o 
  -2   8   3      147.24      141.34      5.04 o 
  -1   8   3       26.24       30.84      2.40 o 
   0   8   3     1526.20     1574.67     16.68 o 
   1   8   3       26.00       28.76      2.87 o 
   2   8   3      154.35      145.19      4.62 o 
   3   8   3       16.73       15.86      2.09 o 
   4   8   3       54.69       52.95      4.73 o 
   5   8   3      465.10      467.31     25.32 o 
   6   8   3       72.28       86.28      7.06 o 
   7   8   3        3.08        5.57      4.29 o 
  -7   9   3       32.56       17.59      5.27 o 
  -6   9   3       11.55       13.27      4.33 o 
  -5   9   3      123.97      113.17      9.16 o 
  -4   9   3      178.32      177.05      9.53 o 
  -3   9   3      182.18      184.87      8.71 o 
  -2   9   3      115.81      130.49      5.51 o 
  -1   9   3       42.13       44.10      6.78 o 
   0   9   3      192.82      198.33      5.26 o 
   1   9   3       39.57       45.76      3.15 o 
   2   9   3      119.21      136.88      5.89 o 
   3   9   3      181.06      186.03      7.22 o 
   4   9   3      175.97      177.39      7.54 o 
   5   9   3      124.48      126.92     13.07 o 
   6   9   3       11.35        4.32      3.92 o 
   7   9   3       31.63       28.34      6.38 o 
  -6  10   3       57.40       57.55      7.48 o 
  -5  10   3       66.67       59.15     10.97 o 
  -4  10   3       63.72       59.66      6.74 o 
  -3  10   3      336.98      330.86     12.26 o 
  -2  10   3      243.69      256.17     16.14 o 
  -1  10   3       11.95       11.94      2.72 o 
   0  10   3       67.91       82.13      5.91 o 
   1  10   3       12.84       11.81      2.06 o 
   2  10   3      245.41      268.20      6.86 o 
   3  10   3      342.83      346.05     10.11 o 
   4  10   3       65.23       53.69      5.19 o 
   5  10   3       63.71       61.49      5.83 o 
   6  10   3       57.05       49.00      7.48 o 
  -6  11   3       94.34       89.84      9.70 o 
  -5  11   3       14.23        8.76      4.15 o 
  -4  11   3      343.28      297.98     20.16 o 
  -3  11   3       46.12       38.59      5.75 o 
  -2  11   3       86.88       82.18      7.24 o 
  -1  11   3      100.50      102.90      5.70 o 
   0  11   3      143.01      140.66      5.91 o 
   1  11   3      101.01      112.33      5.93 o 
   2  11   3       85.51       84.66      5.66 o 
   3  11   3       46.62       43.93      5.28 o 
   4  11   3      349.22      338.91     11.91 o 
   5  11   3       14.66       14.04      4.69 o 
   6  11   3       93.73       75.06      8.83 o 
  -5  12   3       32.82       30.68      6.13 o 
  -4  12   3      101.26       95.69      8.87 o 
  -3  12   3       36.98       35.60      5.56 o 
  -2  12   3      115.85      108.06      8.58 o 
  -1  12   3       40.11       45.16      5.74 o 
   0  12   3        0.01       -0.51      2.07 o 
   1  12   3       40.99       41.67      4.86 o 
   2  12   3      119.10      104.66      7.58 o 
   3  12   3       36.85       47.78      5.46 o 
   4  12   3      101.64      106.42     10.65 o 
   5  12   3       32.74       34.91      6.38 o 
  -4  13   3        7.26       12.74      5.01 o 
  -3  13   3        9.83       11.14      4.15 o 
  -2  13   3       85.95       78.92      7.46 o 
  -1  13   3      103.63       90.18      7.92 o 
   0  13   3        9.79       10.21      3.19 o 
   1  13   3      102.86      109.45     12.76 o 
   2  13   3       84.28       71.21      9.70 o 
   3  13   3       10.12        5.59      3.56 o 
   4  13   3        7.56       20.61      5.00 o 
  -3  14   3       67.18       52.34      6.98 o 
  -2  14   3       19.05       21.28      5.15 o 
  -1  14   3       21.59       39.81      7.15 o 
   0  14   3       26.28       13.78      5.61 o 
   1  14   3       22.14       32.01      5.01 o 
   2  14   3       18.83       22.80      4.50 o 
   3  14   3       66.74       72.48      9.70 o 
   0   0   4      227.58      222.45      3.63 o 
   1   0   4     6860.42     6402.90     43.11 o 
   2   0   4       29.32       28.41      1.43 o 
   3   0   4       36.04       28.37      3.39 o 
   4   0   4      159.73      187.98      7.03 o 
   5   0   4      659.81      664.25     18.63 o 
   6   0   4      217.54      212.86     14.80 o 
   7   0   4      167.43      170.89      9.56 o 
   8   0   4      185.17      184.24      7.76 o 
   9   0   4        4.88        1.04      4.05 o 
  -9   1   4       81.74       73.76      8.48 o 
  -8   1   4       90.86       88.70      8.57 o 
  -7   1   4      131.91      128.32      7.56 o 
  -6   1   4      472.31      495.33     13.95 o 
  -5   1   4        2.05        4.44      2.33 o 
  -4   1   4      444.68      448.02     10.97 o 
  -3   1   4       67.31       74.56      3.92 o 
  -2   1   4     7868.08     7886.31     83.12 o 
  -1   1   4     3539.02     3290.07     26.65 o 
   0   1   4      476.04      466.62      4.60 o 
   1   1   4     3538.58     3329.87     23.47 o 
   2   1   4     7900.65     7817.54     58.02 o 
   3   1   4       74.41       82.03      2.60 o 
   4   1   4      445.48      432.35      7.00 o 
   5   1   4        1.36        3.19      1.56 o 
   6   1   4      477.82      487.69      9.00 o 
   7   1   4      134.63      144.64      6.28 o 
   8   1   4       88.98       93.84      8.64 o 
   9   1   4       81.73       65.68      7.75 o 
  -9   2   4        5.13        3.93      4.14 o 
  -8   2   4       78.71       79.00      7.97 o 
  -7   2   4      133.18      150.37      9.32 o 
  -6   2   4      126.30      122.93      7.83 o 
  -5   2   4      369.30      386.78     11.40 o 
  -4   2   4     5187.82     5164.43     87.79 o 
  -3   2   4      196.28      199.59      6.38 o 
  -2   2   4     3621.22     3395.58     39.26 o 
  -1   2   4      112.28      115.90      3.41 o 
   0   2   4     6221.95     5756.59     50.37 o 
   1   2   4      107.82      104.37      2.14 o 
   2   2   4     3582.28     3341.29     26.50 o 
   3   2   4      193.16      213.67      5.38 o 
   4   2   4     5226.12     5236.79     39.95 o 
   5   2   4      367.50      381.55      8.09 o 
   6   2   4      119.08      126.38      6.03 o 
   7   2   4      134.69      135.54      7.81 o 
   8   2   4       77.80       68.60      7.97 o 
   9   2   4        5.30        2.04      6.64 o 
  -9   3   4       68.50       42.88     11.23 o 
  -8   3   4       75.91       67.49      7.84 o 
  -7   3   4       94.91       95.17      8.46 o 
  -6   3   4      739.88      716.81     18.01 o 
  -5   3   4      420.32      393.00     12.13 o 
  -4   3   4      687.94      702.67     17.35 o 
  -3   3   4      628.21      607.43     12.49 o 
  -2   3   4     1444.47     1452.16     15.44 o 
  -1   3   4      848.92      804.76      8.90 o 
   0   3   4    18292.70    16680.11    134.93 o 
   1   3   4      840.34      780.57      7.40 o 
   2   3   4     1459.61     1458.08     14.62 o 
   3   3   4      633.90      631.63      9.37 o 
   4   3   4      691.84      699.60      9.07 o 
   5   3   4      414.72      414.23     11.35 o 
   6   3   4      743.74      727.42     14.54 o 
   7   3   4       94.02       77.54     20.93 o 
   8   3   4       76.15       70.95     12.76 o 
   9   3   4       68.91       67.89     13.78 o 
  -8   4   4       95.16      107.75     10.06 o 
  -7   4   4       33.55       31.60      7.66 o 
  -6   4   4      148.28      144.22      9.06 o 
  -5   4   4        9.84       13.34      5.87 o 
  -4   4   4      534.50      557.60      9.64 o 
  -3   4   4     1307.91     1418.17     22.91 o 
  -2   4   4      319.58      288.29      6.47 o 
  -1   4   4      529.00      520.43      7.10 o 
   0   4   4      378.04      352.83      4.90 o 
   1   4   4      546.50      530.16      6.24 o 
   2   4   4      314.84      291.92      5.28 o 
   3   4   4     1285.93     1406.48     15.47 o 
   4   4   4      522.79      541.33      9.17 o 
   5   4   4        9.66        8.12      1.97 o 
   6   4   4      151.75      132.55      8.78 o 
   7   4   4       32.13       42.29      6.23 o 
   8   4   4       94.98      102.08     15.31 o 
  -8   5   4       75.84       72.54      8.57 o 
  -7   5   4       16.81       16.83      5.01 o 
  -6   5   4       54.71       64.04      9.19 o 
  -5   5   4      645.98      668.23     16.78 o 
  -4   5   4       30.05       38.57      3.22 o 
  -3   5   4      182.60      173.65      4.81 o 
  -2   5   4       83.49       90.16      5.01 o 
  -1   5   4      816.59      793.87      8.44 o 
   0   5   4      537.71      518.47      6.74 o 
   1   5   4      832.14      788.25      9.70 o 
   2   5   4       81.73       92.13      3.44 o 
   3   5   4      169.72      153.96      4.41 o 
   4   5   4       29.73       30.64      2.80 o 
   5   5   4      625.42      624.49     10.69 o 
   6   5   4       54.70       49.41      6.52 o 
   7   5   4       16.72       13.16      4.29 o 
   8   5   4       75.31       87.79     14.29 o 
  -8   6   4       59.45       67.43      8.46 o 
  -7   6   4      336.30      332.12     16.33 o 
  -6   6   4      191.20      192.89     10.57 o 
  -5   6   4       15.34       17.52      3.78 o 
  -4   6   4      356.49      357.80     17.86 o 
  -3   6   4      156.94      158.36      5.07 o 
  -2   6   4      107.53      102.33      5.96 o 
  -1   6   4      803.40      837.95      9.35 o 
   0   6   4     2026.03     2068.46     19.06 o 
   1   6   4      774.19      827.79     10.18 o 
   2   6   4      110.40      110.22      3.78 o 
   3   6   4      155.44      157.41      4.20 o 
   4   6   4      365.30      379.92      6.86 o 
   5   6   4       15.98       14.41      2.50 o 
   6   6   4      185.90      197.99      9.21 o 
   7   6   4      332.89      322.33     34.96 o 
   8   6   4       60.08       71.76      9.16 o 
  -8   7   4       31.05       30.97      6.50 o 
  -7   7   4       48.68       46.51     10.72 o 
  -6   7   4       51.09       48.34      6.89 o 
  -5   7   4      386.86      422.63     14.22 o 
  -4   7   4      110.70      116.20      8.09 o 
  -3   7   4      680.88      702.94     12.65 o 
  -2   7   4      579.62      571.60      9.79 o 
  -1   7   4       35.21       32.87      2.10 o 
   0   7   4       22.76       30.01      2.21 o 
   1   7   4       35.48       36.62      3.68 o 
   2   7   4      577.77      575.63      8.95 o 
   3   7   4      677.42      708.68     10.83 o 
   4   7   4      109.33      105.59      4.19 o 
   5   7   4      387.11      421.33     13.42 o 
   6   7   4       50.05       43.25      5.20 o 
   7   7   4       48.21       49.25      7.40 o 
   8   7   4       30.09       34.91      7.19 o 
  -7   8   4        7.54        8.33      4.41 o 
  -6   8   4       10.69        8.21      3.92 o 
  -5   8   4      307.93      293.05     15.06 o 
  -4   8   4      291.86      301.49     11.53 o 
  -3   8   4      253.12      261.55     12.25 o 
  -2   8   4       35.57       34.41      5.61 o 
  -1   8   4      116.60      115.79      4.47 o 
   0   8   4      276.81      293.81      6.01 o 
   1   8   4      120.03      118.28      4.05 o 
   2   8   4       37.72       47.40      3.21 o 
   3   8   4      257.19      251.28      6.43 o 
   4   8   4      293.06      307.11      7.55 o 
   5   8   4      307.80      301.81     10.37 o 
   6   8   4       11.48       17.33      4.10 o 
   7   8   4        7.74        4.08      4.33 o 
  -7   9   4       24.49       22.91      5.18 o 
  -6   9   4       30.42       31.70      5.85 o 
  -5   9   4      140.47      149.54      9.81 o 
  -4   9   4       37.21       27.41      7.66 o 
  -3   9   4      683.76      712.14     20.67 o 
  -2   9   4       79.74       73.87      4.50 o 
  -1   9   4       78.83       85.29      4.37 o 
   0   9   4      377.57      402.84      8.99 o 
   1   9   4       79.01       79.92      4.04 o 
   2   9   4       77.91       79.37      4.19 o 
   3   9   4      691.96      689.44     13.19 o 
   4   9   4       36.85       35.95      4.34 o 
   5   9   4      145.30      142.69      8.61 o 
   6   9   4       30.88       35.15      5.03 o 
   7   9   4       23.94       21.39      9.19 o 
  -6  10   4        7.59       12.40      4.90 o 
  -5  10   4       31.98       32.47     10.46 o 
  -4  10   4      195.45      207.48     11.04 o 
  -3  10   4       70.24       77.29     18.63 o 
  -2  10   4       20.94       25.65      4.53 o 
  -1  10   4      253.13      260.13     16.04 o 
   0  10   4      458.62      477.26      9.94 o 
   1  10   4      260.85      258.15      6.61 o 
   2  10   4       21.37       25.45      2.83 o 
   3  10   4       68.32       81.51      9.59 o 
   4  10   4      193.83      179.97      8.23 o 
   5  10   4       32.35       27.03      4.48 o 
   6  10   4        7.83        5.57      4.85 o 
  -6  11   4       28.16       27.70      6.38 o 
  -5  11   4        7.76       11.50      4.53 o 
  -4  11   4       94.98      106.67     11.74 o 
  -3  11   4      181.64      184.66     18.38 o 
  -2  11   4      221.41      226.57     10.17 o 
  -1  11   4       90.14       92.52      5.51 o 
   0  11   4      123.09      107.16      5.60 o 
   1  11   4       91.40       98.32      5.85 o 
   2  11   4      222.56      216.53      7.82 o 
   3  11   4      185.33      178.65      7.83 o 
   4  11   4       94.59       96.74      7.10 o 
   5  11   4        7.45        7.17      5.53 o 
   6  11   4       27.73       23.03      5.48 o 
  -5  12   4       71.54       66.93      8.02 o 
  -4  12   4       67.22       68.19      7.55 o 
  -3  12   4       18.41       25.50      4.90 o 
  -2  12   4      118.84      120.30      9.70 o 
  -1  12   4       50.51       63.21      8.93 o 
   0  12   4       50.95       45.26      4.34 o 
   1  12   4       50.52       58.25      5.59 o 
   2  12   4      118.04      117.40      9.19 o 
   3  12   4       18.39       22.14      3.92 o 
   4  12   4       66.15       73.13      6.46 o 
   5  12   4       72.02       78.62     11.23 o 
  -4  13   4        2.24        8.68      4.08 o 
  -3  13   4       72.06       78.78      7.83 o 
  -2  13   4       28.88       23.21      5.00 o 
  -1  13   4       37.47       40.29      5.88 o 
   0  13   4      138.08      118.42     11.74 o 
   1  13   4       37.23       36.88      5.15 o 
   2  13   4       29.37       27.53      4.78 o 
   3  13   4       71.95       79.14     14.80 o 
   4  13   4        2.26        0.17      2.70 o 
  -3  14   4       14.80       20.93      5.15 o 
  -2  14   4        5.51        4.08      3.68 o 
  -1  14   4       14.57       18.89      6.13 o 
   0  14   4      118.39      105.15     11.74 o 
   1  14   4       15.56       12.35      3.78 o 
   2  14   4        5.51        6.94      3.56 o 
   3  14   4       14.32       14.78      4.50 o 
   1   0   5     4312.91     4128.72     26.27 o 
   2   0   5      122.71      140.97      2.80 o 
   3   0   5     1638.04     1524.00     13.82 o 
   4   0   5      197.66      177.31      4.72 o 
   5   0   5      665.38      735.39     12.58 o 
   6   0   5      318.61      344.84     13.52 o 
   7   0   5      325.91      294.90      9.81 o 
   8   0   5        0.00       -2.76      2.74 o 
   9   0   5       75.00       79.78     11.23 o 
  -9   1   5       10.92        6.01      3.82 o 
  -8   1   5       21.80       23.98      4.40 o 
  -7   1   5       15.63       14.98      3.33 o 
  -6   1   5      227.49      234.17      7.95 o 
  -5   1   5      168.53      171.81      6.22 o 
  -4   1   5      200.24      213.18      5.93 o 
  -3   1   5      678.60      699.91     10.34 o 
  -2   1   5     2303.72     2282.77     19.95 o 
  -1   1   5     8275.59     7866.23     66.79 o 
   0   1   5        2.53        4.30      0.83 o 
   1   1   5     8229.04     7796.18     59.32 o 
   2   1   5     2298.38     2321.85     17.72 o 
   3   1   5      699.12      721.46      9.31 o 
   4   1   5      191.36      204.04      6.65 o 
   5   1   5      165.90      160.24      4.98 o 
   6   1   5      229.88      242.30      7.14 o 
   7   1   5       16.38       16.39      4.92 o 
   8   1   5       22.01       29.81      4.51 o 
   9   1   5       10.83        9.19      7.15 o 
  -9   2   5       15.59       17.31      4.70 o 
  -8   2   5      125.22      124.93     10.61 o 
  -7   2   5        4.85        4.54      3.19 o 
  -6   2   5       48.99       53.55      6.89 o 
  -5   2   5       34.78       52.27      5.15 o 
  -4   2   5     1521.28     1541.34     23.84 o 
  -3   2   5      177.42      166.48      5.88 o 
  -2   2   5      546.51      553.72     15.57 o 
  -1   2   5     1521.14     1384.68     15.32 o 
   0   2   5      744.02      683.75      6.64 o 
   1   2   5     1491.36     1346.11     10.88 o 
   2   2   5      519.85      531.30      6.27 o 
   3   2   5      174.50      174.75      3.88 o 
   4   2   5     1511.70     1538.43     17.56 o 
   5   2   5       36.21       41.99      3.28 o 
   6   2   5       47.19       42.93      4.49 o 
   7   2   5        4.88        6.85      3.11 o 
   9   2   5       15.68        3.57      6.64 o 
  -9   3   5       14.14       17.09      6.38 o 
  -8   3   5       21.98       15.65      4.86 o 
  -7   3   5      242.69      260.85     11.53 o 
  -6   3   5      962.83      963.68     21.07 o 
  -5   3   5       53.15       49.78      5.27 o 
  -4   3   5      302.30      292.48      9.20 o 
  -3   3   5      381.41      403.31      9.80 o 
  -2   3   5     3509.35     3617.81     42.52 o 
  -1   3   5      193.85      187.60      7.15 o 
   0   3   5      680.09      647.68      6.96 o 
   1   3   5      201.04      189.01      3.16 o 
   2   3   5     3563.21     3584.38     30.73 o 
   3   3   5      369.14      401.44      5.75 o 
   4   3   5      285.06      282.01      6.20 o 
   5   3   5       55.45       54.26      4.43 o 
   6   3   5      965.19      956.59     29.09 o 
   7   3   5      244.56      241.94     17.86 o 
   8   3   5       22.39       16.46      8.17 o 
  -8   4   5       79.05       76.05     13.53 o 
  -7   4   5      256.08      256.89     13.27 o 
  -6   4   5      182.95      171.43      8.94 o 
  -5   4   5      396.22      376.69     11.89 o 
  -4   4   5      347.19      341.14     10.30 o 
  -3   4   5      344.39      329.97      9.30 o 
  -2   4   5     1762.43     1706.68     19.81 o 
  -1   4   5       60.52       58.62      2.67 o 
   0   4   5      986.85      994.84     10.13 o 
   1   4   5       60.07       60.43      3.46 o 
   2   4   5     1751.23     1722.91     17.24 o 
   3   4   5      353.98      337.59      6.53 o 
   4   4   5      347.30      362.40      9.28 o 
   5   4   5      394.77      373.82      8.30 o 
   6   4   5      184.25      171.62      8.51 o 
   7   4   5      254.73      226.12     18.38 o 
   8   4   5       79.06       79.63     13.78 o 
  -8   5   5      114.43       96.26     14.80 o 
  -7   5   5      184.33      178.06     10.57 o 
  -6   5   5       85.27       90.96      8.42 o 
  -5   5   5      188.90      174.10      8.46 o 
  -4   5   5      205.98      197.09      8.21 o 
  -3   5   5       34.78       40.89      3.26 o 
  -2   5   5     1202.09     1126.95     13.54 o 
  -1   5   5      142.78      131.27      3.39 o 
   0   5   5     2169.35     2235.15     19.75 o 
   1   5   5      141.85      125.16      3.49 o 
   2   5   5     1200.65     1134.14     13.00 o 
   3   5   5       36.31       41.06      2.82 o 
   4   5   5      207.26      213.92      6.19 o 
   5   5   5      189.25      187.00      5.98 o 
   6   5   5       83.45       81.49      8.30 o 
   7   5   5      186.09      159.11     15.57 o 
   8   5   5      115.78      130.16     17.86 o 
  -8   6   5       47.81       48.51      7.46 o 
  -7   6   5        1.98        6.34      3.68 o 
  -6   6   5       72.44       66.23     10.97 o 
  -5   6   5      206.28      205.71      9.70 o 
  -4   6   5      140.91      140.28      7.73 o 
  -3   6   5      275.55      295.91      9.57 o 
  -2   6   5       88.96       88.56      3.49 o 
  -1   6   5      129.35      130.50      3.24 o 
   0   6   5      247.87      234.66      4.61 o 
   1   6   5      135.01      136.19      3.82 o 
   2   6   5       93.94       94.77      3.27 o 
   3   6   5      267.83      274.72      5.64 o 
   4   6   5      144.04      147.62      4.54 o 
   5   6   5      212.16      206.86      7.54 o 
   6   6   5       72.56       64.03      7.48 o 
   7   6   5        1.72        8.17      6.64 o 
   8   6   5       47.84       46.34      7.75 o 
  -8   7   5       29.40       33.93      7.66 o 
  -7   7   5      205.86      182.50     11.51 o 
  -6   7   5       39.65       28.44     10.46 o 
  -5   7   5      438.88      459.92     14.47 o 
  -4   7   5      256.09      270.47     24.50 o 
  -3   7   5      286.93      264.21     12.25 o 
  -2   7   5      198.69      193.43      6.49 o 
  -1   7   5       61.25       67.75      3.39 o 
   0   7   5      514.17      491.04      7.44 o 
   1   7   5       59.78       52.29      3.09 o 
   2   7   5      191.74      189.51      5.17 o 
   3   7   5      281.48      261.76      6.03 o 
   4   7   5      250.46      257.32      6.03 o 
   5   7   5      434.29      464.14     10.15 o 
   6   7   5       37.96       38.05      5.17 o 
   7   7   5      207.38      200.40     10.66 o 
   8   7   5       29.23       41.84      7.55 o 
  -7   8   5       46.74       41.12      6.50 o 
  -6   8   5       58.14       59.33      7.08 o 
  -5   8   5      793.47      803.53     55.13 o 
  -4   8   5      267.52      261.52     15.57 o 
  -3   8   5      157.09      147.32      8.02 o 
  -2   8   5      153.31      151.18      7.48 o 
  -1   8   5       18.62       17.36      2.26 o 
   0   8   5       12.00       11.65      1.96 o 
   1   8   5       20.17       21.41      2.20 o 
   2   8   5      147.92      140.73      4.74 o 
   3   8   5      153.98      144.10      6.26 o 
   4   8   5      264.79      261.62     10.01 o 
   5   8   5      788.98      777.90     23.22 o 
   6   8   5       56.81       70.21      6.68 o 
   7   8   5       47.80       50.79      6.17 o 
  -7   9   5        6.60        4.24      4.14 o 
  -6   9   5       61.11       61.99      7.72 o 
  -5   9   5       17.74       15.70      4.29 o 
  -4   9   5      122.57      123.69      8.40 o 
  -3   9   5      522.81      490.94     14.22 o 
  -2   9   5      114.26      133.20      7.83 o 
  -1   9   5      439.06      433.38      8.98 o 
   0   9   5       55.36       50.43      3.74 o 
   1   9   5      441.02      408.02      7.95 o 
   2   9   5      113.74      118.34      4.68 o 
   3   9   5      516.81      481.44      9.69 o 
   4   9   5      120.88      115.83      7.93 o 
   5   9   5       17.69       12.04      3.58 o 
   6   9   5       60.61       68.53      6.74 o 
   7   9   5        6.68        3.98      4.29 o 
  -6  10   5       89.55       86.82     18.63 o 
  -5  10   5       20.12       24.56     11.99 o 
  -4  10   5      197.19      189.42     20.16 o 
  -3  10   5      139.73      152.26      9.25 o 
  -2  10   5       81.41       76.32      6.87 o 
  -1  10   5      792.32      815.49     13.72 o 
   0  10   5       33.06       28.77      3.28 o 
   1  10   5      791.75      796.97     20.62 o 
   2  10   5       81.76       81.18      4.68 o 
   3  10   5      135.71      144.55      7.54 o 
   4  10   5      195.62      183.52      8.72 o 
   5  10   5       20.23       27.46      4.60 o 
   6  10   5       90.02       87.59     10.52 o 
  -6  11   5      112.86       98.07      9.69 o 
  -5  11   5       35.47       32.44      6.01 o 
  -4  11   5       38.99       40.50      6.64 o 
  -3  11   5      183.70      182.24     10.10 o 
  -2  11   5       88.46       88.53      7.72 o 
  -1  11   5      841.44      865.84     19.76 o 
   0  11   5       25.00       19.61      3.25 o 
   1  11   5      838.53      872.64     15.08 o 
   2  11   5       86.37       87.44      5.68 o 
   3  11   5      180.89      188.23      7.92 o 
   4  11   5       40.55       45.52      5.17 o 
   5  11   5       35.56       41.72      5.56 o 
   6  11   5      112.52      108.07     13.02 o 
  -5  12   5       31.22       30.11      7.66 o 
  -4  12   5       39.11       47.22      6.80 o 
  -3  12   5       28.98       41.07      6.13 o 
  -2  12   5       14.42       13.22      3.78 o 
  -1  12   5      197.20      226.71     10.42 o 
   0  12   5       69.23       86.49      7.40 o 
   1  12   5      195.67      208.40      7.58 o 
   2  12   5       13.22       10.97      3.61 o 
   3  12   5       28.97       48.34      8.70 o 
   4  12   5       39.91       41.99      5.14 o 
   5  12   5       30.78       31.07      5.03 o 
  -4  13   5       14.32       15.01      5.10 o 
  -3  13   5       36.80       33.37      5.85 o 
  -2  13   5       23.20       21.12      5.00 o 
  -1  13   5        3.87       -0.48      3.32 o 
   0  13   5        8.94       10.86      3.92 o 
   1  13   5        4.10       14.39     10.72 o 
   2  13   5       23.25       16.35     13.27 o 
   3  13   5       37.50       54.71      6.47 o 
   4  13   5       13.66       26.26      5.22 o 
  -2  14   5       22.50       22.97      5.27 o 
  -1  14   5        1.81        5.52      3.78 o 
   0  14   5       29.96       53.59      9.19 o 
   1  14   5        1.82        6.64      5.10 o 
   2  14   5       22.91       24.62      4.86 o 
   0   0   6     1726.86     1681.76     17.08 o 
   1   0   6      703.38      677.00      6.32 o 
   2   0   6      402.35      386.42      5.00 o 
   3   0   6        4.26        3.71      0.93 o 
   4   0   6      139.04      146.33      3.97 o 
   5   0   6      210.41      207.24      5.25 o 
   6   0   6        0.05        1.14      2.11 o 
   7   0   6      109.37      116.95      6.57 o 
   8   0   6        0.67       -0.39      2.77 o 
   9   0   6       60.90       57.97      8.93 o 
  -9   1   6       24.01       16.43      4.50 o 
  -8   1   6       62.07       62.81      5.40 o 
  -7   1   6       53.27       64.46      6.10 o 
  -6   1   6        4.19        3.82      2.04 o 
  -5   1   6      240.89      236.52      8.14 o 
  -4   1   6      560.95      540.80     17.62 o 
  -3   1   6      294.75      293.65      5.55 o 
  -2   1   6     1586.85     1564.82     14.65 o 
  -1   1   6     1886.13     1793.07     15.95 o 
   0   1   6      162.86      172.38      2.89 o 
   1   1   6     1851.91     1793.76     12.65 o 
   2   1   6     1566.63     1536.75     12.77 o 
   3   1   6      305.55      297.07      4.66 o 
   4   1   6      580.36      572.17      8.44 o 
   5   1   6      235.08      227.36      6.04 o 
   6   1   6        4.43        5.93      2.16 o 
   7   1   6       55.55       76.44     11.48 o 
   8   1   6       61.46       52.65     10.72 o 
   9   1   6       23.56       11.74      7.15 o 
  -9   2   6        5.60        7.03      3.92 o 
  -8   2   6      126.46      109.95      8.22 o 
  -7   2   6      148.86      159.23     10.47 o 
  -6   2   6      317.04      316.39     19.51 o 
  -5   2   6       10.34        9.19      2.55 o 
  -4   2   6      668.61      655.42     13.49 o 
  -3   2   6     3424.89     3484.85     42.06 o 
  -2   2   6     1813.40     1737.94     18.80 o 
  -1   2   6      954.80      998.97      9.36 o 
   0   2   6     4102.98     4140.09     29.51 o 
   1   2   6      956.80     1011.22      8.92 o 
   2   2   6     1797.97     1749.36     16.44 o 
   3   2   6     3369.79     3484.41     24.40 o 
   4   2   6      689.02      660.89      9.13 o 
   5   2   6       10.51       10.85      2.10 o 
   6   2   6      310.46      302.23      9.67 o 
   7   2   6      147.16      144.04     27.82 o 
   9   2   6        5.71        5.10      6.13 o 
  -8   3   6        3.48       -0.70      3.57 o 
  -7   3   6      138.87      125.27      9.20 o 
  -6   3   6      280.86      277.32     10.79 o 
  -5   3   6       11.55       15.70      5.10 o 
  -4   3   6       10.30       14.48      5.10 o 
  -3   3   6      260.09      279.64      7.97 o 
  -2   3   6      553.28      545.85     10.53 o 
  -1   3   6     1111.95     1115.78     12.95 o 
   0   3   6        8.24       14.04      0.98 o 
   1   3   6     1070.41     1090.70     11.23 o 
   2   3   6      535.14      530.85      7.88 o 
   3   3   6      267.90      273.91      4.84 o 
   4   3   6        9.19        9.90      1.55 o 
   5   3   6       10.68       14.44      2.40 o 
   6   3   6      284.81      272.13      8.91 o 
   7   3   6      134.88      116.88      9.26 o 
   8   3   6        3.35        1.02      5.10 o 
  -8   4   6       79.78       61.25     15.57 o 
  -7   4   6        0.39       -4.26      2.93 o 
  -6   4   6       19.00       20.01      4.05 o 
  -5   4   6      282.75      279.62     10.06 o 
  -4   4   6      369.63      380.06     11.03 o 
  -3   4   6     1268.54     1292.96     20.78 o 
  -2   4   6      154.81      182.49      6.25 o 
  -1   4   6     2050.87     2080.94     20.77 o 
   0   4   6     2538.07     2642.97     34.70 o 
   1   4   6     2070.65     2089.36     18.20 o 
   2   4   6      158.85      183.26      5.75 o 
   3   4   6     1247.07     1232.36     14.71 o 
   4   4   6      377.46      408.54      8.06 o 
   5   4   6      277.35      285.52      7.41 o 
   6   4   6       19.13       12.51      3.04 o 
   7   4   6        0.37       -1.41      3.05 o 
   8   4   6       80.47       86.77     14.29 o 
  -8   5   6       55.33       54.17      7.48 o 
  -7   5   6       68.01       66.47      7.35 o 
  -6   5   6      112.39      113.00      8.68 o 
  -5   5   6      684.78      655.38     26.54 o 
  -4   5   6       47.66       49.53      4.78 o 
  -3   5   6      228.03      252.74     21.95 o 
  -2   5   6      190.94      203.02      4.37 o 
  -1   5   6      539.58      546.89     12.82 o 
   0   5   6       27.43       25.61      1.79 o 
   1   5   6      536.01      555.39      6.31 o 
   2   5   6      195.83      210.67      5.01 o 
   3   5   6      236.34      255.04      5.92 o 
   4   5   6       43.28       39.38      4.94 o 
   5   5   6      683.02      700.61     14.12 o 
   6   5   6      113.43      108.10     14.34 o 
   7   5   6       66.49       57.40      6.70 o 
   8   5   6       55.59       43.39     11.23 o 
  -8   6   6       22.72       16.42      5.27 o 
  -7   6   6       94.37       91.72     10.72 o 
  -6   6   6       13.49       12.06      4.29 o 
  -5   6   6      483.63      495.72     14.72 o 
  -4   6   6      146.48      140.03     11.74 o 
  -3   6   6      355.69      366.82     10.90 o 
  -2   6   6      107.43      115.76      3.53 o 
  -1   6   6     1638.84     1569.28     17.78 o 
   0   6   6     1107.24     1085.27     12.01 o 
   1   6   6     1637.75     1578.12     16.45 o 
   2   6   6      102.31      112.45      3.52 o 
   3   6   6      361.29      376.37      7.48 o 
   4   6   6      143.34      137.20      5.08 o 
   5   6   6      488.41      549.63     12.62 o 
   6   6   6       14.45       13.82      3.31 o 
   7   6   6       93.26       71.46     12.76 o 
   8   6   6       22.15       31.65     10.21 o 
  -8   7   6       15.32        8.75      4.86 o 
  -7   7   6      107.88      102.37      9.43 o 
  -6   7   6      128.01      108.21      8.95 o 
  -5   7   6      319.79      305.02     12.02 o 
  -4   7   6      170.25      168.95      8.71 o 
  -3   7   6      231.61      229.33      9.07 o 
  -2   7   6      264.34      251.36      8.71 o 
  -1   7   6      501.22      537.41      8.96 o 
   0   7   6       36.19       36.83      2.73 o 
   1   7   6      507.00      534.48      9.14 o 
   2   7   6      265.38      262.76      6.12 o 
   3   7   6      236.29      226.61      5.45 o 
   4   7   6      172.14      174.52      5.27 o 
   5   7   6      318.17      333.17      8.64 o 
   6   7   6      128.07      123.86      6.56 o 
   7   7   6      110.21      101.06      8.30 o 
   8   7   6       14.99       17.45      5.64 o 
  -7   8   6        2.92        4.93      4.15 o 
  -6   8   6       34.09       28.03      5.87 o 
  -5   8   6      413.49      438.55     14.59 o 
  -4   8   6       87.89      100.13      7.93 o 
  -3   8   6      427.05      424.34     12.75 o 
  -2   8   6      492.67      471.23     12.72 o 
  -1   8   6      638.09      633.00     13.25 o 
   0   8   6      104.02      106.33      4.27 o 
   1   8   6      627.85      616.33      9.54 o 
   2   8   6      488.70      482.55     11.03 o 
   3   8   6      430.29      431.58     12.08 o 
   4   8   6       84.97       96.81      5.58 o 
   5   8   6      419.70      439.94     10.26 o 
   6   8   6       34.22       43.64      7.40 o 
   7   8   6        3.09       -0.19      3.00 o 
  -7   9   6       11.71        5.61      7.15 o 
  -6   9   6       44.51       43.25      6.60 o 
  -5   9   6        5.76        6.51      3.78 o 
  -4   9   6       46.28       44.92      7.15 o 
  -3   9   6      791.22      795.70     39.56 o 
  -2   9   6      133.94      125.69      7.55 o 
  -1   9   6       35.59       31.64      4.85 o 
   0   9   6     1012.33     1032.78     15.29 o 
   1   9   6       35.19       33.07      2.89 o 
   2   9   6      129.52      125.73      5.40 o 
   3   9   6      795.03      801.01     12.77 o 
   4   9   6       43.51       41.20      3.83 o 
   5   9   6        5.20        4.03      2.96 o 
   6   9   6       45.16       47.32      5.92 o 
   7   9   6       11.27        7.34      3.68 o 
  -6  10   6        9.68        6.53      4.25 o 
  -5  10   6       68.56       71.99      7.93 o 
  -4  10   6       36.70       33.69      6.64 o 
  -3  10   6      187.24      178.97      9.81 o 
  -2  10   6      479.25      488.74     25.52 o 
  -1  10   6      103.07      123.80     10.72 o 
   0  10   6      694.04      734.77     13.03 o 
   1  10   6      107.44      117.06      5.76 o 
   2  10   6      471.20      478.82      9.59 o 
   3  10   6      186.06      194.66      7.24 o 
   4  10   6       36.52       29.37      7.76 o 
   5  10   6       68.18       68.09      6.56 o 
   6  10   6        9.47        8.94      3.67 o 
  -5  11   6       71.50       76.99      8.68 o 
  -4  11   6        9.86        7.33      3.92 o 
  -3  11   6      169.22      156.19     17.35 o 
  -2  11   6      174.60      186.72      9.57 o 
  -1  11   6      175.98      184.11     11.48 o 
   0  11   6      244.73      247.96     10.45 o 
   1  11   6      171.43      174.73      6.85 o 
   2  11   6      176.29      186.26      7.26 o 
   3  11   6      171.95      163.32      9.74 o 
   4  11   6        9.27        8.23      3.11 o 
   5  11   6       71.77       75.86      7.03 o 
  -5  12   6       68.93       72.72      8.58 o 
  -4  12   6       49.84       49.42      6.87 o 
  -3  12   6       38.09       32.73      5.75 o 
  -2  12   6      132.50      141.00      9.25 o 
  -1  12   6       33.55       36.60      5.52 o 
   0  12   6       27.63       28.01      6.89 o 
   1  12   6       34.07       38.45      6.66 o 
   2  12   6      130.53      154.13      8.42 o 
   3  12   6       36.61       37.99      5.38 o 
   4  12   6       50.98       59.85      7.67 o 
   5  12   6       69.70       63.83      6.76 o 
  -4  13   6       58.28       62.56     14.04 o 
  -3  13   6       42.25       50.02     11.23 o 
  -2  13   6       24.16       23.03      5.00 o 
  -1  13   6        1.79        3.33      3.30 o 
   0  13   6       20.30       25.52      5.61 o 
   1  13   6        2.01        1.53      4.08 o 
   2  13   6       23.76       25.79      9.95 o 
   3  13   6       41.64       44.78      5.95 o 
   4  13   6       57.29       55.82      6.98 o 
  -2  14   6       11.52       13.47      4.65 o 
  -1  14   6        5.51        7.30      3.86 o 
   0  14   6       29.06       20.42      6.64 o 
   1  14   6        5.87        8.17      5.61 o 
   2  14   6       11.54       16.33      6.13 o 
   1   0   7     1157.62     1133.27      9.20 o 
   2   0   7        4.33        3.55      0.76 o 
   3   0   7        1.20        0.13      0.73 o 
   4   0   7       47.13       44.13      3.90 o 
   5   0   7       33.62       39.75      2.70 o 
   6   0   7       89.13       81.37      5.09 o 
   7   0   7        2.66        2.25      2.74 o 
   8   0   7       36.79       33.79      4.77 o 
   9   0   7        0.06        1.79      4.33 o 
  -9   1   7        1.62        6.46      3.90 o 
  -8   1   7       17.76       18.32      4.27 o 
  -7   1   7       16.20       17.44      3.30 o 
  -6   1   7       39.25       47.76      4.25 o 
  -5   1   7       98.83       99.13      4.21 o 
  -4   1   7     1291.74     1314.82     13.85 o 
  -3   1   7      607.65      620.69      7.82 o 
  -2   1   7      321.61      302.89      5.10 o 
  -1   1   7     1128.32     1169.90     10.49 o 
   0   1   7     3626.68     3522.99     23.28 o 
   1   1   7     1108.24     1146.21      9.18 o 
   2   1   7      309.32      293.50      3.98 o 
   3   1   7      613.23      629.22      7.37 o 
   4   1   7     1286.52     1293.20     14.51 o 
   5   1   7      104.69      113.14      7.78 o 
   6   1   7       37.34       39.25      6.38 o 
   7   1   7       16.87       13.02      4.29 o 
   8   1   7       16.93       16.09      5.22 o 
   9   1   7        1.64       -3.57      5.61 o 
  -8   2   7        4.12        2.07      2.79 o 
  -7   2   7       78.34       80.26     11.88 o 
  -6   2   7      120.89      132.71      6.62 o 
  -5   2   7      165.96      170.55      6.38 o 
  -4   2   7      318.00      333.19      7.81 o 
  -3   2   7      232.42      258.05      5.49 o 
  -2   2   7      213.25      198.80      3.91 o 
  -1   2   7     6029.13     6037.52     48.05 o 
   0   2   7      659.95      697.47      7.27 o 
   1   2   7     6131.77     6229.36     42.79 o 
   2   2   7      207.71      197.56      5.09 o 
   3   2   7      223.26      245.36      9.58 o 
   4   2   7      315.57      340.04      7.04 o 
   5   2   7      163.23      162.83      7.94 o 
   6   2   7      121.34      116.63     13.27 o 
   7   2   7       81.50       87.28     11.23 o 
   8   2   7        4.16        0.51      5.10 o 
  -8   3   7       15.07       12.51      7.76 o 
  -7   3   7        9.62       11.13      3.15 o 
  -6   3   7       95.72       87.63      7.08 o 
  -5   3   7      134.04      144.25      7.55 o 
  -4   3   7      449.64      463.48     11.65 o 
  -3   3   7      915.47      868.13     15.68 o 
  -2   3   7      472.34      469.97      8.17 o 
  -1   3   7      410.28      441.55      7.50 o 
   0   3   7       28.52       33.43      1.68 o 
   1   3   7      397.89      441.36      5.24 o 
   2   3   7      461.77      457.85      8.90 o 
   3   3   7      944.76      895.93     14.20 o 
   4   3   7      442.05      458.57      8.91 o 
   5   3   7      136.04      153.36      6.05 o 
   6   3   7       96.91       93.56     12.43 o 
   7   3   7       10.09        8.68      3.97 o 
   8   3   7       14.42       17.35      7.15 o 
  -8   4   7        7.51        5.81      7.66 o 
  -7   4   7        0.19        0.77      5.36 o 
  -6   4   7       13.32       14.36      3.83 o 
  -5   4   7       30.39       38.28      4.53 o 
  -4   4   7      770.54      768.86     16.18 o 
  -3   4   7     1066.93     1084.62     18.60 o 
  -2   4   7      536.25      547.07     11.26 o 
  -1   4   7     1838.58     1898.80     27.06 o 
   0   4   7      460.92      461.10      6.96 o 
   1   4   7     1870.69     1956.07     18.24 o 
   2   4   7      542.45      532.04      6.53 o 
   3   4   7     1060.56     1065.96     13.71 o 
   4   4   7      765.95      770.95     11.89 o 
   5   4   7       31.63       38.24      3.61 o 
   6   4   7       15.08       10.62      3.00 o 
   7   4   7        0.15       -2.53      3.41 o 
   8   4   7        7.50       -1.02      4.59 o 
  -8   5   7       40.96       40.54      6.60 o 
  -7   5   7       18.41       30.49      5.38 o 
  -6   5   7      427.21      426.59     13.86 o 
  -5   5   7       36.30       37.63      4.90 o 
  -4   5   7       87.63       96.62      6.33 o 
  -3   5   7      692.98      712.87     23.73 o 
  -2   5   7      502.69      502.56     14.60 o 
  -1   5   7      227.33      250.04      4.99 o 
   0   5   7      167.42      140.90      3.10 o 
   1   5   7      221.68      250.18      4.74 o 
   2   5   7      510.80      512.48      8.73 o 
   3   5   7      684.75      713.12     15.25 o 
   4   5   7       87.52      101.27      4.60 o 
   5   5   7       37.29       30.47      4.85 o 
   6   5   7      425.63      427.89      9.91 o 
   7   5   7       18.67        5.73      4.05 o 
   8   5   7       41.95       27.72     12.76 o 
  -8   6   7       50.30       37.49      6.61 o 
  -7   6   7       25.43       24.86      5.38 o 
  -6   6   7      124.42      130.70     19.91 o 
  -5   6   7      141.17      127.18     23.73 o 
  -4   6   7       90.82       95.62      8.42 o 
  -3   6   7       22.00       14.99      3.06 o 
  -2   6   7      478.98      501.23     11.99 o 
  -1   6   7      371.10      382.31      6.99 o 
   0   6   7      298.18      310.95      5.62 o 
   1   6   7      361.77      373.24      5.35 o 
   2   6   7      484.13      506.23      7.64 o 
   3   6   7       23.94       21.80      2.46 o 
   4   6   7       89.99       90.98      4.65 o 
   5   6   7      139.82      132.04      5.76 o 
   6   6   7      127.06      126.85      7.37 o 
   7   6   7       25.18       18.87      5.00 o 
   8   6   7       50.60       51.55     11.74 o 
  -7   7   7       99.28      107.89      9.53 o 
  -6   7   7      111.52      123.14      9.69 o 
  -5   7   7      235.36      229.80     13.02 o 
  -4   7   7      120.27      114.70      7.55 o 
  -3   7   7      120.84      116.45      7.08 o 
  -2   7   7       56.57       44.74      4.41 o 
  -1   7   7      167.22      165.47      4.81 o 
   0   7   7       21.72       15.67      1.71 o 
   1   7   7      167.92      158.72      7.74 o 
   2   7   7       57.79       56.02      3.49 o 
   3   7   7      125.56      132.67      5.56 o 
   4   7   7      119.20      117.53      4.95 o 
   5   7   7      227.68      215.73      8.47 o 
   6   7   7      112.05      105.95     11.19 o 
   7   7   7      100.29      109.89      9.18 o 
  -7   8   7       75.89       72.59      9.70 o 
  -6   8   7       80.37       94.57      8.95 o 
  -5   8   7       48.77       41.18      5.85 o 
  -4   8   7       86.03       93.87     12.51 o 
  -3   8   7      185.51      192.12      9.07 o 
  -2   8   7      189.02      187.90     13.27 o 
  -1   8   7       13.31        9.80      5.36 o 
   0   8   7      416.21      409.50     10.14 o 
   1   8   7       13.18       13.78      2.06 o 
   2   8   7      184.61      182.76      5.69 o 
   3   8   7      182.43      178.54      6.01 o 
   4   8   7       89.41      102.90      4.91 o 
   5   8   7       49.39       47.96      6.26 o 
   6   8   7       78.60       83.38      7.36 o 
   7   8   7       75.53       82.59      7.77 o 
  -7   9   7       15.60        6.48      4.65 o 
  -6   9   7        3.43        5.86      5.10 o 
  -5   9   7      156.68      160.26      9.89 o 
  -4   9   7       58.86       45.25      6.64 o 
  -3   9   7       50.53       42.73      5.48 o 
  -2   9   7      664.10      653.50     16.41 o 
  -1   9   7      494.51      466.62     13.30 o 
   0   9   7      306.35      288.27      7.65 o 
   1   9   7      489.50      484.11     13.17 o 
   2   9   7      677.58      666.11     11.12 o 
   3   9   7       51.44       52.54      4.49 o 
   4   9   7       59.67       58.95      4.50 o 
   5   9   7      156.52      173.36      9.85 o 
   6   9   7        3.22        5.02      3.60 o 
   7   9   7       15.51        4.90      3.44 o 
  -6  10   7       25.08       32.50     13.78 o 
  -5  10   7       30.40       32.27     10.46 o 
  -4  10   7      515.16      540.41     16.55 o 
  -3  10   7      205.24      194.06     11.23 o 
  -2  10   7      302.10      272.70     14.80 o 
  -1  10   7      755.30      748.94     17.80 o 
   0  10   7     1515.02     1478.26     26.51 o 
   1  10   7      753.34      722.40     13.24 o 
   2  10   7      299.56      270.40      7.37 o 
   3  10   7      201.92      204.31      6.77 o 
   4  10   7      514.08      536.06     13.91 o 
   5  10   7       30.93       23.14      4.49 o 
   6  10   7       25.85       32.97      5.46 o 
  -5  11   7        1.65        1.39      3.68 o 
  -4  11   7      227.08      216.49     11.28 o 
  -3  11   7      248.64      237.91     11.48 o 
  -2  11   7      237.14      237.33     10.67 o 
  -1  11   7      419.03      422.16     15.57 o 
   0  11   7      188.87      150.94      8.71 o 
   1  11   7      420.64      439.66     10.55 o 
   2  11   7      238.70      245.59      8.22 o 
   3  11   7      246.77      237.78      9.00 o 
   4  11   7      225.87      226.84     11.02 o 
   5  11   7        1.69        5.25      3.21 o 
  -4  12   7        5.42        2.41      3.68 o 
  -3  12   7       93.52      111.98      9.19 o 
  -2  12   7       47.84       36.24      5.75 o 
  -1  12   7      213.04      225.25     10.76 o 
   0  12   7       50.62       51.18      6.25 o 
   1  12   7      212.48      221.06     17.35 o 
   2  12   7       47.15       37.70      4.22 o 
   3  12   7       91.98      106.86     22.46 o 
   4  12   7        5.51        6.99      3.44 o 
  -3  13   7       91.79       85.60      8.68 o 
  -2  13   7        0.49       -1.58      5.87 o 
  -1  13   7       26.98       32.10      5.38 o 
   0  13   7        8.83        5.44      4.34 o 
   1  13   7       27.50       29.06      5.15 o 
   2  13   7        0.61        2.43      3.57 o 
   3  13   7       93.39      104.86     18.63 o 
  -2  14   7        0.86       -2.55      5.10 o 
  -1  14   7       21.08       26.75      5.59 o 
   0  14   7        0.49       -0.51      5.61 o 
   1  14   7       21.20       37.26      8.17 o 
   2  14   7        0.73        3.57      5.10 o 
   0   0   8     3704.59     3660.66     34.64 o 
   1   0   8     1555.01     1559.31     12.16 o 
   2   0   8       28.76       29.68      1.61 o 
   3   0   8      224.63      243.96      4.82 o 
   4   0   8        1.80        1.17      1.09 o 
   5   0   8        4.25        9.86      2.44 o 
   6   0   8      247.67      235.64      8.63 o 
   7   0   8      144.50      139.35     12.51 o 
   8   0   8       27.53       29.77      6.13 o 
  -8   1   8       29.24       29.38      5.23 o 
  -7   1   8        2.32        0.71      2.47 o 
  -6   1   8       51.78       56.08      4.50 o 
  -5   1   8      131.88      138.35      4.65 o 
  -4   1   8      618.40      597.27      8.54 o 
  -3   1   8      111.71      107.74      3.58 o 
  -2   1   8      391.86      376.93      5.99 o 
  -1   1   8       38.84       46.29      1.81 o 
   0   1   8      220.77      220.96      3.39 o 
   1   1   8       45.65       55.42      1.75 o 
   2   1   8      405.61      394.36      5.05 o 
   3   1   8      114.67      119.06      6.39 o 
   4   1   8      605.85      584.03     11.22 o 
   5   1   8      131.56      128.47      5.97 o 
   6   1   8       54.56       51.33      9.44 o 
   7   1   8        2.17        3.96      3.78 o 
   8   1   8       28.95       27.56      8.68 o 
  -8   2   8        4.38        3.04      2.93 o 
  -7   2   8       11.60       10.91      3.25 o 
  -6   2   8      101.32       96.82      6.85 o 
  -5   2   8      103.54      101.10      6.56 o 
  -4   2   8       31.74       40.45      2.94 o 
  -3   2   8      718.52      767.96      9.62 o 
  -2   2   8      315.49      284.01      4.89 o 
  -1   2   8     1165.08     1175.19     12.49 o 
   0   2   8     2451.51     2628.77     21.63 o 
   1   2   8     1184.43     1220.99     11.00 o 
   2   2   8      310.17      287.24      5.25 o 
   3   2   8      687.11      770.27     10.30 o 
   4   2   8       32.61       41.99      3.06 o 
   5   2   8      107.83      107.26     12.25 o 
   6   2   8      101.12       98.74      7.75 o 
   7   2   8       11.44        5.10      3.61 o 
   8   2   8        4.24        7.40      4.29 o 
  -8   3   8        3.66        2.43      2.96 o 
  -7   3   8       37.79       39.60     10.16 o 
  -6   3   8       60.18       61.11      5.11 o 
  -5   3   8      112.52      117.77      8.33 o 
  -4   3   8      168.55      155.67      6.74 o 
  -3   3   8      876.75      963.74     13.93 o 
  -2   3   8     2333.94     2388.72     27.55 o 
  -1   3   8     8630.50     9055.28     61.09 o 
   0   3   8      548.51      518.25      6.39 o 
   1   3   8     8493.16     8940.02     61.54 o 
   2   3   8     2330.32     2380.27     20.77 o 
   3   3   8      895.42     1005.36     11.85 o 
   4   3   8      170.33      158.89      9.35 o 
   5   3   8      112.24      102.89      5.80 o 
   6   3   8       62.18       55.77     10.72 o 
   7   3   8       35.96       25.75      9.44 o 
   8   3   8        3.57        1.02      5.61 o 
  -8   4   8       26.42       23.42      5.74 o 
  -7   4   8        3.44        3.50      2.83 o 
  -6   4   8       60.10       53.17      5.95 o 
  -5   4   8        0.22        3.28      2.45 o 
  -4   4   8      393.40      392.48     10.91 o 
  -3   4   8      612.41      614.85     13.22 o 
  -2   4   8     2224.24     2105.29     23.40 o 
  -1   4   8       13.04       13.32      1.10 o 
   0   4   8     3902.07     3958.70     33.01 o 
   1   4   8       14.24       16.20      1.26 o 
   2   4   8     2220.98     2116.75     19.87 o 
   3   4   8      604.98      593.36      9.88 o 
   4   4   8      397.92      403.46      8.49 o 
   5   4   8        0.09       -1.32      1.64 o 
   6   4   8       61.63       55.28      8.51 o 
   7   4   8        3.45        0.26      3.25 o 
   8   4   8       27.54       14.80      6.64 o 
  -8   5   8       34.05       29.01      6.47 o 
  -7   5   8        9.30        1.31      3.48 o 
  -6   5   8       39.23       34.07      5.27 o 
  -5   5   8       26.48       32.74      4.78 o 
  -4   5   8      428.67      431.70     17.61 o 
  -3   5   8      147.55      154.92      6.87 o 
  -2   5   8      357.24      354.97      9.66 o 
  -1   5   8       39.60       44.11      2.36 o 
   0   5   8      757.83      710.96      7.68 o 
   1   5   8       38.48       44.49      3.12 o 
   2   5   8      354.57      352.88      7.05 o 
   3   5   8      147.55      170.32      5.17 o 
   4   5   8      443.70      460.82      9.18 o 
   5   5   8       26.04       25.25      3.46 o 
   6   5   8       39.91       40.13      3.85 o 
   7   5   8        9.48       11.19      4.29 o 
   8   5   8       34.71       19.91      6.13 o 
  -8   6   8        4.85       -0.51      6.64 o 
  -7   6   8       10.74        4.32      3.78 o 
  -6   6   8       40.62       42.74      5.85 o 
  -5   6   8      116.18      114.60     16.59 o 
  -4   6   8      148.86      154.42      8.11 o 
  -3   6   8       73.77       80.99      6.25 o 
  -2   6   8      796.75      797.14     16.59 o 
  -1   6   8      125.93      115.99      3.77 o 
   0   6   8       73.87       60.29      2.42 o 
   1   6   8      122.52      123.06      3.47 o 
   2   6   8      811.25      843.18     11.82 o 
   3   6   8       76.07       86.40      4.53 o 
   4   6   8      149.18      150.13      5.69 o 
   5   6   8      114.47      116.83      5.62 o 
   6   6   8       41.36       32.76      4.42 o 
   7   6   8       11.40        0.51      5.87 o 
   8   6   8        4.53        7.66      7.66 o 
  -7   7   8       74.95       74.38      8.20 o 
  -6   7   8       25.57       18.43      4.71 o 
  -5   7   8      217.37      228.25     10.17 o 
  -4   7   8      193.20      210.09      9.32 o 
  -3   7   8      747.38      722.02     16.55 o 
  -2   7   8      106.81       98.33      6.13 o 
  -1   7   8      594.33      582.25     13.50 o 
   0   7   8      288.49      246.34      6.31 o 
   1   7   8      613.50      592.67      9.24 o 
   2   7   8      106.68      106.31      5.08 o 
   3   7   8      739.13      727.08     10.46 o 
   4   7   8      194.34      201.20      5.76 o 
   5   7   8      216.58      224.94      7.18 o 
   6   7   8       25.30       25.62      4.27 o 
   7   7   8       76.32       87.11     10.03 o 
  -7   8   8        4.59       10.27      4.53 o 
  -6   8   8       65.47       53.21      7.15 o 
  -5   8   8      425.30      410.26     14.35 o 
  -4   8   8       12.60       11.35      3.78 o 
  -3   8   8      919.67      906.78     19.61 o 
  -2   8   8      261.30      264.44      9.95 o 
  -1   8   8      329.74      326.56     10.53 o 
   0   8   8      599.76      579.69     10.58 o 
   1   8   8      335.77      345.89      7.20 o 
   2   8   8      257.52      253.08      6.67 o 
   3   8   8      901.17      894.65     13.82 o 
   4   8   8       13.02       16.44      2.52 o 
   5   8   8      431.85      446.11     12.52 o 
   6   8   8       64.69       65.58      6.73 o 
   7   8   8        4.25       11.73      4.22 o 
  -6   9   8       37.33       40.01      6.23 o 
  -5   9   8        4.82        5.10      4.85 o 
  -4   9   8       49.59       42.75      6.64 o 
  -3   9   8      550.95      541.45     15.45 o 
  -2   9   8      928.12      901.23     21.18 o 
  -1   9   8     1573.15     1576.17     28.84 o 
   0   9   8     2079.68     2071.17     32.12 o 
   1   9   8     1560.36     1560.16     27.36 o 
   2   9   8      915.25      924.18     17.02 o 
   3   9   8      555.38      563.43     12.23 o 
   4   9   8       45.86       45.92      4.20 o 
   5   9   8        4.73        6.45      2.60 o 
   6   9   8       37.37       43.02      5.86 o 
  -6  10   8       32.13       29.02      5.64 o 
  -5  10   8       14.01       15.60      4.78 o 
  -4  10   8      135.66      142.82      9.70 o 
  -3  10   8       56.56       69.68      7.24 o 
  -2  10   8      179.38      181.08      9.20 o 
  -1  10   8      211.48      208.68     10.46 o 
   0  10   8      361.50      355.31     17.10 o 
   1  10   8      211.96      195.43     11.92 o 
   2  10   8      173.40      176.52      6.94 o 
   3  10   8       57.32       64.95      4.68 o 
   4  10   8      136.08      145.18      6.87 o 
   5  10   8       14.48       14.33      3.92 o 
   6  10   8       31.55       35.29      5.46 o 
  -5  11   8       31.66       40.32      6.50 o 
  -4  11   8       70.35       83.86      8.31 o 
  -3  11   8       81.01       73.79      7.35 o 
  -2  11   8       29.42       36.36     10.97 o 
  -1  11   8       50.36       53.18      6.10 o 
   0  11   8      473.75      467.03     14.42 o 
   1  11   8       47.85       62.73     14.55 o 
   2  11   8       30.39       35.64      4.71 o 
   3  11   8       82.75       93.14      6.37 o 
   4  11   8       69.20       62.72      6.12 o 
   5  11   8       31.65       37.69     12.49 o 
  -4  12   8       10.78       10.58      4.53 o 
  -3  12   8       71.31       70.46      7.91 o 
  -2  12   8      104.12      105.18     16.08 o 
  -1  12   8       64.65       57.06      6.61 o 
   0  12   8       47.37       37.98      5.52 o 
   1  12   8       65.14       49.99      8.68 o 
   2  12   8      103.00      105.31      7.14 o 
   3  12   8       73.36       85.95      9.44 o 
   4  12   8       10.98       17.86      4.86 o 
  -3  13   8       47.86       51.58     16.84 o 
  -2  13   8       73.62       81.62      8.46 o 
  -1  13   8        5.82        6.54      3.92 o 
   0  13   8        0.01        0.84      2.93 o 
   1  13   8        5.30        2.28      3.05 o 
   2  13   8       74.20       76.05     10.72 o 
   3  13   8       48.00       57.02      6.87 o 
  -1  14   8       40.17       38.84     10.21 o 
   0  14   8       47.70       49.95      6.83 o 
   1  14   8       40.49       45.94      9.19 o 
   1   0   9      188.78      206.45      3.46 o 
   2   0   9        2.59        2.10      0.85 o 
   3   0   9      533.69      536.65      7.67 o 
   4   0   9       11.36       16.34      2.58 o 
   5   0   9       85.21       79.96      5.66 o 
   6   0   9      139.55      150.97      7.52 o 
   7   0   9        2.62       -1.02      3.25 o 
   8   0   9        4.70       -0.51      3.97 o 
  -8   1   9        7.39        8.34      3.51 o 
  -7   1   9       56.72       61.87      5.93 o 
  -6   1   9      237.61      250.50      7.89 o 
  -5   1   9      142.63      125.89      5.92 o 
  -4   1   9      113.13      110.11      5.20 o 
  -3   1   9      616.66      623.65      8.93 o 
  -2   1   9     1658.57     1663.40     16.52 o 
  -1   1   9     2711.61     2714.11     19.68 o 
   0   1   9      160.08      169.65      3.15 o 
   1   1   9     2713.38     2750.36     19.38 o 
   2   1   9     1644.50     1661.38     14.39 o 
   3   1   9      620.43      633.54      7.57 o 
   4   1   9      108.32      102.99      5.10 o 
   5   1   9      141.03      123.61      9.00 o 
   6   1   9      240.71      269.50     16.33 o 
   7   1   9       54.86       81.16     11.23 o 
   8   1   9        7.00        5.36      4.33 o 
  -8   2   9       61.61       61.45      6.43 o 
  -7   2   9       11.76        8.37      3.08 o 
  -6   2   9      144.89      145.20      7.44 o 
  -5   2   9       23.60       22.39      2.53 o 
  -4   2   9        3.61        2.79      1.33 o 
  -3   2   9      565.18      548.48      7.78 o 
  -2   2   9      781.35      775.02     10.04 o 
  -1   2   9     4320.65     4345.37     36.18 o 
   0   2   9     2194.98     2189.67     17.90 o 
   1   2   9     4379.62     4413.42     32.31 o 
   2   2   9      778.11      776.57      8.53 o 
   3   2   9      574.52      553.81      8.60 o 
   4   2   9        3.90        2.30      1.31 o 
   5   2   9       23.85       33.64      7.91 o 
   6   2   9      141.00      150.94      8.48 o 
   7   2   9       12.61       14.50      4.29 o 
   8   2   9       61.56       49.70     12.76 o 
  -8   3   9        8.08        1.79      3.05 o 
  -7   3   9        8.74       10.88      3.22 o 
  -6   3   9       87.99       85.78      5.25 o 
  -5   3   9      203.01      210.42      6.41 o 
  -4   3   9      513.12      507.22     11.53 o 
  -3   3   9      305.87      337.48      6.29 o 
  -2   3   9      414.91      422.63      6.55 o 
  -1   3   9     3420.68     3537.32     30.58 o 
   0   3   9     1122.32     1151.37     11.23 o 
   1   3   9     3392.89     3525.20     26.74 o 
   2   3   9      424.33      438.09      6.57 o 
   3   3   9      317.94      350.64      8.38 o 
   4   3   9      508.70      511.97     14.91 o 
   5   3   9      199.25      194.81      9.90 o 
   6   3   9       88.53      109.23     11.74 o 
   7   3   9        8.20       14.55      4.29 o 
   8   3   9        7.88       -0.51      5.61 o 
  -8   4   9       23.66       24.95      4.99 o 
  -7   4   9        5.25        0.85      3.24 o 
  -6   4   9        6.52        5.04      2.54 o 
  -5   4   9      189.73      179.25      6.82 o 
  -4   4   9      110.24      120.63      5.43 o 
  -3   4   9      293.77      299.12      6.74 o 
  -2   4   9      176.43      176.88      6.18 o 
  -1   4   9      733.80      814.95      8.47 o 
   0   4   9      433.70      493.83      7.27 o 
   1   4   9      753.24      846.31      8.75 o 
   2   4   9      175.99      176.63      4.27 o 
   3   4   9      302.06      297.37      7.69 o 
   4   4   9      106.66      108.58      5.60 o 
   5   4   9      193.44      190.75      7.36 o 
   6   4   9        6.79        5.46      3.05 o 
   7   4   9        4.91       -2.64      3.05 o 
   8   4   9       23.85       11.23      6.13 o 
  -8   5   9        6.30        6.84      4.26 o 
  -7   5   9       32.72       33.00      4.73 o 
  -6   5   9       32.67       37.99      5.38 o 
  -5   5   9       20.24       20.89      3.86 o 
  -4   5   9      106.57      115.11      6.89 o 
  -3   5   9      130.25      124.64      6.38 o 
  -2   5   9      124.21      116.86      4.54 o 
  -1   5   9      579.49      614.02      7.17 o 
   0   5   9      190.13      193.14      4.06 o 
   1   5   9      586.38      633.03      7.29 o 
   2   5   9      114.62      110.69      4.81 o 
   3   5   9      131.92      136.90      4.85 o 
   4   5   9      104.93      103.53      5.06 o 
   5   5   9       21.21       20.95      4.86 o 
   6   5   9       31.86       30.38      3.70 o 
   7   5   9       33.34       27.05      6.64 o 
   8   5   9        6.57        8.17      6.13 o 
  -7   6   9        2.83        2.42      3.41 o 
  -6   6   9       43.00       41.33      5.85 o 
  -5   6   9        2.06        1.53      2.89 o 
  -4   6   9      242.71      237.99      9.32 o 
  -3   6   9        5.27        7.15      3.83 o 
  -2   6   9      176.04      165.40      6.98 o 
  -1   6   9      553.42      562.14      8.71 o 
   0   6   9      677.37      657.15      7.71 o 
   1   6   9      555.39      561.19      8.54 o 
   2   6   9      183.90      170.50      5.27 o 
   3   6   9        4.98        5.10      1.91 o 
   4   6   9      236.33      234.97      6.87 o 
   5   6   9        1.80        0.55      2.87 o 
   6   6   9       44.70       44.77      4.36 o 
   7   6   9        2.71        4.96      3.92 o 
  -7   7   9       35.72       33.92      6.01 o 
  -6   7   9        9.66       13.68      9.44 o 
  -5   7   9       80.04       84.68     11.23 o 
  -4   7   9      122.35      114.23     14.29 o 
  -3   7   9      569.13      606.33     15.32 o 
  -2   7   9      808.43      854.66     17.73 o 
  -1   7   9      105.87      100.80      6.64 o 
   0   7   9       93.46      100.80      4.20 o 
   1   7   9      103.63      101.65      4.13 o 
   2   7   9      803.17      800.08     12.08 o 
   3   7   9      581.24      623.00      9.79 o 
   4   7   9      126.41      135.40      5.82 o 
   5   7   9       79.05       88.96      8.77 o 
   6   7   9        9.13        1.31      2.98 o 
   7   7   9       36.22       33.63      7.93 o 
  -7   8   9       12.89       10.68      4.71 o 
  -6   8   9       53.78       52.53     18.12 o 
  -5   8   9       18.47       16.48      4.63 o 
  -4   8   9      531.08      494.22     15.08 o 
  -3   8   9       35.89       44.39     14.04 o 
  -2   8   9       31.79       35.99      4.86 o 
  -1   8   9     1264.62     1247.48     23.02 o 
   0   8   9      799.32      812.09     17.14 o 
   1   8   9     1289.05     1312.34     18.23 o 
   2   8   9       31.79       22.56      2.79 o 
   3   8   9       33.75       34.75      3.45 o 
   4   8   9      533.63      549.48      9.85 o 
   5   8   9       18.25       21.63      3.46 o 
   6   8   9       53.62       44.53      5.92 o 
   7   8   9       12.33       12.86      4.37 o 
  -6   9   9        1.34        3.57      5.36 o 
  -5   9   9       34.56       35.89      6.64 o 
  -4   9   9      147.46      155.26      9.63 o 
  -3   9   9      361.14      349.45     15.82 o 
  -2   9   9     1058.88     1068.10     22.09 o 
  -1   9   9      561.44      573.58     29.09 o 
   0   9   9      112.74      136.23      8.07 o 
   1   9   9      551.85      552.26     11.67 o 
   2   9   9     1070.01     1075.22     15.22 o 
   3   9   9      364.85      380.92      9.10 o 
   4   9   9      146.50      149.29      6.83 o 
   5   9   9       33.74       29.68      3.89 o 
   6   9   9        1.41       -1.32      3.28 o 
  -6  10   9        4.12        4.15      3.83 o 
  -5  10   9       18.80       20.31      5.61 o 
  -4  10   9       30.67       33.79      5.64 o 
  -3  10   9      103.72      103.43      8.46 o 
  -2  10   9       66.57       62.50      6.61 o 
  -1  10   9       94.81      100.05     20.16 o 
   0  10   9      121.07      115.06     11.74 o 
   1  10   9       94.05      105.69      7.75 o 
   2  10   9       69.28       74.06      5.29 o 
   3  10   9      101.81      109.07      5.92 o 
   4  10   9       32.52       33.71      3.76 o 
   5  10   9       18.17       22.49      4.34 o 
   6  10   9        3.95        8.79      5.32 o 
  -5  11   9        8.46       13.82      4.63 o 
  -4  11   9        5.13       -0.21      3.30 o 
  -3  11   9        6.26       10.16      3.78 o 
  -2  11   9       39.55       42.13     16.33 o 
  -1  11   9       28.55       30.37      5.15 o 
   0  11   9       90.30       78.45     10.72 o 
   1  11   9       29.13       34.95      5.01 o 
   2  11   9       40.40       43.64      4.32 o 
   3  11   9        6.08        6.42      2.74 o 
   4  11   9        5.58        3.70      4.78 o 
   5  11   9        8.63        8.86      3.88 o 
  -4  12   9       11.27       13.41      8.93 o 
  -3  12   9       30.68       28.10      5.56 o 
  -2  12   9       54.54       62.78     10.46 o 
  -1  12   9      117.19      123.84     16.84 o 
   0  12   9       50.15       44.65      7.40 o 
   1  12   9      118.92      133.08     13.27 o 
   2  12   9       55.55       61.09      6.83 o 
   3  12   9       30.62       32.94      5.59 o 
   4  12   9       11.24       10.67      4.14 o 
  -3  13   9       71.79       84.07      8.68 o 
  -2  13   9       12.76       14.69      4.78 o 
  -1  13   9        7.64        9.28      4.14 o 
   0  13   9       17.80       20.66      4.86 o 
   1  13   9        7.49        6.47      3.78 o 
   2  13   9       13.10       28.58      7.66 o 
   3  13   9       72.93       97.49     13.27 o 
   0   0  10      717.37      716.90     15.10 o 
   1   0  10      124.91      129.80      2.90 o 
   2   0  10       96.85       95.85      2.91 o 
   3   0  10       12.03       12.80      1.60 o 
   4   0  10       63.66       72.85      5.14 o 
   5   0  10       28.10       23.52      3.48 o 
   6   0  10      102.01      111.42     23.73 o 
   7   0  10      144.18      172.01     16.84 o 
   8   0  10       10.68        9.57      5.36 o 
  -8   1  10       27.19       23.59      5.59 o 
  -7   1  10       28.35       25.52     15.82 o 
  -6   1  10       30.59       28.34      4.30 o 
  -5   1  10      584.84      607.27     15.61 o 
  -4   1  10       51.31       57.28      3.32 o 
  -3   1  10      164.64      170.25      4.65 o 
  -2   1  10       77.18       71.70      3.10 o 
  -1   1  10      513.84      527.80      6.34 o 
   0   1  10        2.73        4.16      0.90 o 
   1   1  10      518.24      540.88      6.12 o 
   2   1  10       71.25       69.72      3.39 o 
   3   1  10      172.85      185.47      5.19 o 
   4   1  10       54.73       64.21      4.57 o 
   5   1  10      576.71      555.61     15.70 o 
   6   1  10       28.34       23.70      4.86 o 
   7   1  10       28.89       15.17      7.40 o 
   8   1  10       27.43       20.23      5.61 o 
  -8   2  10       58.20       59.50      6.45 o 
  -7   2  10       29.07       28.53      4.57 o 
  -6   2  10       45.21       54.39      4.72 o 
  -5   2  10      609.09      597.40     11.73 o 
  -4   2  10      495.73      514.21      8.32 o 
  -3   2  10       42.76       56.94      5.38 o 
  -2   2  10       94.22       86.71      4.05 o 
  -1   2  10     1241.03     1356.07     14.29 o 
   0   2  10       38.57       55.16      2.79 o 
   1   2  10     1247.12     1347.01     14.34 o 
   2   2  10       99.79       94.51      2.87 o 
   3   2  10       42.67       57.43      4.20 o 
   4   2  10      506.38      529.49     11.81 o 
   5   2  10      617.50      632.41     23.48 o 
   6   2  10       44.07       60.74      9.70 o 
   7   2  10       28.68       27.18      6.38 o 
   8   2  10       58.21       55.49     10.97 o 
  -8   3  10       25.78       29.51      4.37 o 
  -7   3  10       20.90       21.32      3.83 o 
  -6   3  10       98.53      121.14      6.84 o 
  -5   3  10       37.37       40.57      3.30 o 
  -4   3  10      107.35      117.26      4.44 o 
  -3   3  10      387.76      390.38      7.29 o 
  -2   3  10      952.42     1005.55     12.64 o 
  -1   3  10      688.38      615.91      8.75 o 
   0   3  10      746.62      731.22      8.52 o 
   1   3  10      694.90      627.86      7.44 o 
   2   3  10      970.29     1018.16     11.27 o 
   3   3  10      393.97      420.04     13.72 o 
   4   3  10      108.56      110.99      5.90 o 
   5   3  10       36.11       37.44      4.22 o 
   6   3  10       99.99       95.96     11.23 o 
   7   3  10       20.92       22.51      4.86 o 
   8   3  10       25.73       13.67      4.78 o 
  -8   4  10       24.22       33.93      5.23 o 
  -7   4  10       23.70       31.44      4.25 o 
  -6   4  10        6.48        6.56      2.58 o 
  -5   4  10       51.14       60.76      4.31 o 
  -4   4  10       68.67       64.97      4.09 o 
  -3   4  10      568.03      572.41      8.72 o 
  -2   4  10      481.08      510.77      7.70 o 
  -1   4  10     2213.59     2260.54     25.02 o 
   0   4  10       51.10       62.57      3.46 o 
   1   4  10     2246.72     2306.80     22.13 o 
   2   4  10      493.99      510.98      7.92 o 
   3   4  10      559.76      557.05     11.25 o 
   4   4  10       71.59       63.96      4.84 o 
   5   4  10       53.24       50.41      4.64 o 
   6   4  10        6.42        5.45      2.92 o 
   7   4  10       23.74       25.59      4.86 o 
   8   4  10       24.41       23.48      7.66 o 
  -8   5  10       16.49       22.54      4.99 o 
  -7   5  10      146.58      141.98     12.85 o 
  -6   5  10        5.52        2.86      2.42 o 
  -5   5  10      118.58      126.29      9.69 o 
  -4   5  10      145.93      146.53      5.77 o 
  -3   5  10      724.09      710.94     11.31 o 
  -2   5  10       65.24       69.84      4.35 o 
  -1   5  10       84.46       89.97      3.30 o 
   0   5  10        0.37        1.02      1.02 o 
   1   5  10       81.44       91.74      3.61 o 
   2   5  10       68.82       67.46      4.32 o 
   3   5  10      727.43      728.79     13.20 o 
   4   5  10      152.13      165.62      6.56 o 
   5   5  10      120.69      136.97      9.22 o 
   6   5  10        4.97        8.50      3.11 o 
   8   5  10       16.98       -0.51      5.61 o 
  -7   6  10       12.59       15.97      4.04 o 
  -6   6  10      113.29      114.60      8.00 o 
  -5   6  10       31.62       34.08      5.10 o 
  -4   6  10       14.85       12.08      5.61 o 
  -3   6  10      802.37      809.67     14.12 o 
  -2   6  10      104.90       99.22      4.46 o 
  -1   6  10      178.59      168.51      4.77 o 
   0   6  10        7.56        8.28      1.35 o 
   1   6  10      172.64      155.27      5.37 o 
   2   6  10      102.79       96.33      5.25 o 
   3   6  10      806.66      806.81     14.34 o 
   4   6  10       14.35       22.73      3.17 o 
   5   6  10       32.03       26.80      4.49 o 
   6   6  10      114.54      106.25      7.06 o 
   7   6  10       11.83       12.76      6.13 o 
  -7   7  10       30.50       31.12      5.06 o 
  -6   7  10       52.30       68.90      7.55 o 
  -5   7  10       38.35       45.04     11.99 o 
  -4   7  10      504.56      463.69     13.98 o 
  -3   7  10       74.30       68.79      6.13 o 
  -2   7  10       30.59       18.63      3.56 o 
  -1   7  10      577.37      587.50      9.39 o 
   0   7  10       71.30       67.84      4.51 o 
   1   7  10      568.89      549.22     20.09 o 
   2   7  10       31.41       24.84      2.83 o 
   3   7  10       77.64       73.58      4.61 o 
   4   7  10      507.05      484.34     10.19 o 
   5   7  10       38.41       43.84      4.11 o 
   6   7  10       51.76       63.83      9.38 o 
   7   7  10       30.53       24.10     16.84 o 
  -6   8  10       35.98       41.50      6.50 o 
  -5   8  10      357.45      337.83     12.99 o 
  -4   8  10      321.20      304.34     11.99 o 
  -3   8  10      166.69      151.43     14.29 o 
  -2   8  10      310.35      319.60     11.26 o 
  -1   8  10       97.48       93.13     11.48 o 
   0   8  10      803.81      798.57     17.32 o 
   1   8  10       93.28       95.73      5.46 o 
   2   8  10      317.84      339.82      8.00 o 
   3   8  10      166.77      155.02      5.58 o 
   4   8  10      318.91      306.23      7.51 o 
   5   8  10      359.96      377.40      8.85 o 
   6   8  10       35.39       32.56      5.89 o 
  -6   9  10       29.71       26.68      5.64 o 
  -5   9  10       40.09       45.66      6.70 o 
  -4   9  10       30.09       24.66     10.97 o 
  -3   9  10      667.09      692.34     18.01 o 
  -2   9  10      215.35      223.05      9.80 o 
  -1   9  10      736.66      762.69     18.00 o 
   0   9  10      523.12      516.11     14.25 o 
   1   9  10      729.07      746.48     17.48 o 
   2   9  10      214.44      228.42      9.69 o 
   3   9  10      678.90      704.09     12.72 o 
   4   9  10       31.02       32.92      4.20 o 
   5   9  10       40.36       37.13      4.25 o 
   6   9  10       28.75       23.17      4.88 o 
  -5  10  10       17.41       11.94      4.25 o 
  -4  10  10       35.04       42.28      6.38 o 
  -3  10  10      303.11      304.66     12.26 o 
  -2  10  10      297.72      303.17     12.25 o 
  -1  10  10     1131.53     1101.81     23.39 o 
   0  10  10        0.52        3.87      4.08 o 
   1  10  10     1144.63     1117.29     22.73 o 
   2  10  10      301.92      298.47      9.00 o 
   3  10  10      304.06      312.64      9.59 o 
   4  10  10       34.43       42.31      4.42 o 
   5  10  10       17.68       17.53      4.34 o 
  -5  11  10       65.74       63.81      7.72 o 
  -4  11  10       55.05       63.62      7.60 o 
  -3  11  10        5.82       10.19      4.14 o 
  -2  11  10       17.43       27.90      5.27 o 
  -1  11  10      145.89      151.51     10.21 o 
   0  11  10        0.42        2.01      5.87 o 
   1  11  10      147.45      147.69      8.66 o 
   2  11  10       16.30       19.63      4.50 o 
   3  11  10        6.09        4.24      2.68 o 
   4  11  10       55.00       64.96      5.85 o 
   5  11  10       65.68       71.28      7.12 o 
  -4  12  10        6.59       -0.41      3.56 o 
  -3  12  10       39.76       54.54      6.87 o 
  -2  12  10       39.22       40.89      6.10 o 
  -1  12  10       46.08       40.64      6.38 o 
   0  12  10       46.46       59.57      6.83 o 
   1  12  10       46.92       45.69     13.53 o 
   2  12  10       37.82       43.31      6.14 o 
   3  12  10       40.44       56.51      7.18 o 
   4  12  10        7.17       12.48      4.29 o 
  -2  13  10       11.76       11.31      4.65 o 
  -1  13  10        3.94        5.16      3.56 o 
   0  13  10        0.31        3.34      3.56 o 
   1  13  10        4.30        9.68      4.14 o 
   2  13  10       11.99       12.74      4.50 o 
   1   0  11        0.29        0.23      0.78 o 
   2   0  11      628.35      694.32      8.37 o 
   3   0  11     1561.65     1578.61     22.04 o 
   4   0  11       83.39       95.17      5.76 o 
   5   0  11      297.16      290.87      9.11 o 
   6   0  11       83.07       74.67     13.53 o 
   7   0  11      122.38      155.17     16.33 o 
   8   0  11        4.43        6.95      5.87 o 
  -8   1  11       17.81       17.60      5.22 o 
  -7   1  11       91.39       89.68     17.35 o 
  -6   1  11       62.88       66.60      9.93 o 
  -5   1  11      371.09      403.32     11.17 o 
  -4   1  11       59.39       66.95      5.07 o 
  -3   1  11      441.51      438.32      7.68 o 
  -2   1  11      433.79      439.30      7.08 o 
  -1   1  11     1535.82     1539.48     13.13 o 
   0   1  11     1284.91     1323.23     11.58 o 
   1   1  11     1529.93     1510.86     12.76 o 
   2   1  11      420.75      413.36      7.14 o 
   3   1  11      447.13      456.51      8.40 o 
   4   1  11       57.00       63.09      4.64 o 
   5   1  11      373.09      383.33     13.17 o 
   6   1  11       61.90       67.84     14.80 o 
   7   1  11       92.11       90.85     12.76 o 
   8   1  11       17.55        3.96      8.42 o 
  -8   2  11        8.98       11.23      7.15 o 
  -7   2  11      158.87      141.11     11.53 o 
  -6   2  11       11.09       15.16      3.76 o 
  -5   2  11       41.94       44.77      5.01 o 
  -4   2  11       46.36       48.28      3.35 o 
  -3   2  11       95.46       94.16      3.92 o 
  -2   2  11      310.47      306.76      6.10 o 
  -1   2  11       28.88       28.45      1.94 o 
   0   2  11      927.54      942.98     10.18 o 
   1   2  11       27.87       32.35      1.95 o 
   2   2  11      294.36      287.22      5.17 o 
   3   2  11       98.79       94.26      5.53 o 
   4   2  11       45.55       49.51      4.48 o 
   5   2  11       43.51       38.72      5.61 o 
   6   2  11       10.55        3.87      3.41 o 
   7   2  11      158.07      153.64     15.82 o 
   8   2  11        9.28        4.94      4.50 o 
  -8   3  11       19.58       20.16      7.52 o 
  -7   3  11        8.59        8.44      3.05 o 
  -6   3  11      130.61      148.43      7.85 o 
  -5   3  11      225.87      215.14      7.29 o 
  -4   3  11      276.23      281.18      6.30 o 
  -3   3  11       28.16       27.75      2.60 o 
  -2   3  11      662.34      670.79     12.45 o 
  -1   3  11      171.74      159.07      5.08 o 
   0   3  11        6.29       12.50      1.41 o 
   1   3  11      174.24      165.50      3.73 o 
   2   3  11      651.89      652.55      8.11 o 
   3   3  11       28.07       28.75      3.21 o 
   4   3  11      267.17      275.67      8.51 o 
   5   3  11      222.36      222.77     10.61 o 
   6   3  11      125.63      145.98     14.29 o 
   7   3  11        9.19        9.95      4.33 o 
   8   3  11       19.86       21.39      7.40 o 
  -8   4  11       50.85       41.93      5.37 o 
  -7   4  11       71.06       76.13      6.31 o 
  -6   4  11      181.98      181.46      8.03 o 
  -5   4  11      105.18      117.67      5.29 o 
  -4   4  11      133.29      133.95      5.12 o 
  -3   4  11      394.24      393.49      7.29 o 
  -2   4  11      142.71      135.17      4.50 o 
  -1   4  11      127.71      113.19      3.92 o 
   0   4  11      483.80      432.77      6.51 o 
   1   4  11      122.20      104.01      3.04 o 
   2   4  11      139.47      135.25      5.46 o 
   3   4  11      388.98      386.98      9.47 o 
   4   4  11      134.12      131.62      7.60 o 
   5   4  11      105.33      108.30      6.84 o 
   6   4  11      182.50      187.89     12.76 o 
   7   4  11       71.93       62.25     18.89 o 
   8   4  11       49.77       33.18      8.17 o 
  -7   5  11       23.37       22.75      4.06 o 
  -6   5  11       35.20       37.96      4.06 o 
  -5   5  11      243.94      257.21      7.67 o 
  -4   5  11       57.99       52.79      3.98 o 
  -3   5  11      190.79      190.13      5.35 o 
  -2   5  11      678.65      656.36      9.35 o 
  -1   5  11      282.04      280.16     10.46 o 
   0   5  11       41.53       38.10      2.58 o 
   1   5  11      271.40      266.10      6.93 o 
   2   5  11      686.29      654.42     18.30 o 
   3   5  11      191.93      197.35      8.50 o 
   4   5  11       59.25       50.32      4.48 o 
   5   5  11      241.92      259.94      8.95 o 
   6   5  11       35.86       33.70      6.62 o 
   7   5  11       24.40       13.02      4.33 o 
  -7   6  11       62.24       77.52      7.52 o 
  -6   6  11       50.54       50.04      4.69 o 
  -5   6  11       92.31       86.35      7.29 o 
  -4   6  11       85.78       86.48      5.38 o 
  -3   6  11      177.88      185.09      5.95 o 
  -2   6  11      112.81      113.57      4.56 o 
  -1   6  11      265.01      253.63      5.36 o 
   0   6  11        1.68        0.30      1.55 o 
   1   6  11      269.08      251.75     18.63 o 
   2   6  11      110.67      110.49      6.67 o 
   3   6  11      172.13      185.95      6.94 o 
   4   6  11       87.43       85.09      5.80 o 
   5   6  11       94.85       79.69      5.91 o 
   6   6  11       52.08       47.79      5.16 o 
   7   6  11       61.89       51.71      9.95 o 
  -7   7  11       42.73       57.94      6.85 o 
  -6   7  11      232.38      215.41      8.92 o 
  -5   7  11      132.35      154.00      7.95 o 
  -4   7  11       59.48       63.52      5.30 o 
  -3   7  11      140.24      152.39      5.75 o 
  -2   7  11      190.76      196.07      5.94 o 
  -1   7  11       26.74       29.82      2.86 o 
   0   7  11        0.24       -0.86      1.65 o 
   1   7  11       26.60       24.60      3.07 o 
   2   7  11      186.59      189.51      5.98 o 
   3   7  11      140.67      141.22      6.69 o 
   4   7  11       64.73       74.07      5.68 o 
   5   7  11      132.70      137.53      7.99 o 
   6   7  11      235.92      239.00     11.65 o 
   7   7  11       43.33       37.66     14.04 o 
  -6   8  11       16.34       20.29      4.79 o 
  -5   8  11        7.47       10.41      4.05 o 
  -4   8  11       81.24       69.22      6.98 o 
  -3   8  11      159.00      155.36      8.96 o 
  -2   8  11      292.72      296.06      7.74 o 
  -1   8  11      580.85      579.37     14.95 o 
   0   8  11      276.31      292.50     10.47 o 
   1   8  11      586.74      572.09     14.78 o 
   2   8  11      300.79      305.24     12.63 o 
   3   8  11      154.22      151.80      5.88 o 
   4   8  11       81.32       77.64      4.80 o 
   5   8  11        8.20       11.93      3.63 o 
   6   8  11       17.09       13.18      3.82 o 
  -6   9  11       17.17       24.90      5.75 o 
  -5   9  11        9.54       11.64      4.25 o 
  -4   9  11       30.28       37.54      5.74 o 
  -3   9  11      230.57      208.52     10.17 o 
  -2   9  11        4.46        5.16      4.08 o 
  -1   9  11      285.36      290.50     17.61 o 
   0   9  11      346.89      336.89     16.08 o 
   1   9  11      274.25      250.90     10.28 o 
   2   9  11        4.50        6.42      2.44 o 
   3   9  11      228.13      203.08      7.04 o 
   4   9  11       31.48       35.22      4.04 o 
   5   9  11        9.18        6.43      2.87 o 
   6   9  11       17.35       21.11      3.82 o 
  -5  10  11        5.96       16.40      5.00 o 
  -4  10  11       16.83       22.61      5.15 o 
  -3  10  11      161.68      169.13     10.10 o 
  -2  10  11       18.12       16.57      4.29 o 
  -1  10  11      542.27      515.81     15.47 o 
   0  10  11        2.34        3.40      3.83 o 
   1  10  11      547.44      528.27     32.67 o 
   2  10  11       18.29       22.18      4.50 o 
   3  10  11      159.76      167.99      7.83 o 
   4  10  11       16.31       22.05      3.54 o 
   5  10  11        5.33        1.43      2.68 o 
  -4  11  11       32.61       32.40      5.85 o 
  -3  11  11        4.01        6.91      3.92 o 
  -2  11  11      120.99      111.04      8.94 o 
  -1  11  11      314.93      297.77     12.21 o 
   0  11  11        3.95        1.98      3.19 o 
   1  11  11      310.49      303.91     12.09 o 
   2  11  11      118.51      112.41      8.84 o 
   3  11  11        3.99        4.34      2.62 o 
   4  11  11       33.52       41.01      4.90 o 
  -3  12  11       22.31       18.69      5.00 o 
  -2  12  11       12.55       11.78      4.29 o 
  -1  12  11       26.73       20.95      4.63 o 
   0  12  11       20.51       26.51      5.15 o 
   1  12  11       26.64       27.21      5.41 o 
   2  12  11       12.24       11.52      5.10 o 
   3  12  11       22.21       29.49      5.59 o 
  -1  13  11       26.68       37.75      6.13 o 
   0  13  11        4.29        4.30      3.83 o 
   1  13  11       26.52       24.97     16.59 o 
   0   0  12      376.88      404.42      8.03 o 
   1   0  12     1085.88     1054.93     10.25 o 
   2   0  12      382.86      379.77      6.16 o 
   3   0  12     1117.87     1179.25     21.01 o 
   4   0  12        0.04       -0.64      2.86 o 
   5   0  12       82.05       85.82     10.97 o 
   6   0  12       75.18       62.97     16.59 o 
   7   0  12        1.36       -1.28      3.61 o 
   8   0  12       10.92        3.47      4.34 o 
  -8   1  12        0.50        0.44      4.14 o 
  -7   1  12       34.44       15.31      6.64 o 
  -6   1  12      212.62      217.44     11.36 o 
  -5   1  12      331.24      348.24     13.39 o 
  -4   1  12       18.73       19.73      3.33 o 
  -3   1  12      750.06      758.65     12.45 o 
  -2   1  12      264.89      289.08      5.99 o 
  -1   1  12       12.10       14.74      1.50 o 
   0   1  12     1030.62      964.25      9.59 o 
   1   1  12       11.65       14.53      1.45 o 
   2   1  12      262.65      270.89      6.45 o 
   3   1  12      755.60      772.50     11.65 o 
   4   1  12       18.00       21.55      6.13 o 
   5   1  12      323.55      329.04     12.45 o 
   6   1  12      211.97      199.57     15.31 o 
   7   1  12       35.85       28.94      8.68 o 
   8   1  12        0.63       -0.12      3.78 o 
  -8   2  12       17.00       15.63      5.74 o 
  -7   2  12       23.00       23.32      5.74 o 
  -6   2  12      175.23      179.09     12.89 o 
  -5   2  12       30.49       31.42      4.27 o 
  -4   2  12      479.61      481.87     12.28 o 
  -3   2  12      428.58      424.50      7.97 o 
  -2   2  12      616.91      644.17      9.62 o 
  -1   2  12      761.75      787.18      9.50 o 
   0   2  12      347.02      342.42      5.73 o 
   1   2  12      767.59      780.26      9.28 o 
   2   2  12      633.66      631.84      8.32 o 
   3   2  12      426.01      439.37     10.24 o 
   4   2  12      484.40      465.55     11.46 o 
   5   2  12       30.13       22.94      4.50 o 
   6   2  12      178.75      181.71     14.29 o 
   7   2  12       22.53       19.60      5.01 o 
   8   2  12       17.40       17.10      5.41 o 
  -7   3  12       22.72       25.63      4.07 o 
  -6   3  12       32.47       34.67      4.23 o 
  -5   3  12      133.05      151.47      8.42 o 
  -4   3  12       20.72       22.84      2.75 o 
  -3   3  12      324.25      316.02      7.08 o 
  -2   3  12      293.72      282.21      6.35 o 
  -1   3  12      162.42      170.69      4.63 o 
   0   3  12        9.47       12.65      1.49 o 
   1   3  12      160.12      168.05      4.55 o 
   2   3  12      296.72      268.69     10.66 o 
   3   3  12      328.31      308.29      8.70 o 
   4   3  12       21.75       18.83      3.30 o 
   5   3  12      134.15      127.48     11.34 o 
   6   3  12       33.94       54.10      9.70 o 
   7   3  12       21.84       18.80      6.89 o 
  -7   4  12      199.66      198.34      9.70 o 
  -6   4  12       72.09       90.06      8.84 o 
  -5   4  12      182.78      195.36     12.38 o 
  -4   4  12       15.33       14.10      2.18 o 
  -3   4  12       90.08       91.43      4.53 o 
  -2   4  12      522.89      552.02      9.48 o 
  -1   4  12       68.82       79.61      3.97 o 
   0   4  12       74.33       75.03      3.14 o 
   1   4  12       76.59       78.62      3.68 o 
   2   4  12      532.28      566.42     11.44 o 
   3   4  12       85.48       81.34      5.29 o 
   4   4  12       15.53        9.03      2.74 o 
   5   4  12      182.74      188.05     12.22 o 
   6   4  12       74.32       76.32      8.21 o 
   7   4  12      200.39      192.94     15.31 o 
  -7   5  12        6.45        6.21      3.23 o 
  -6   5  12        6.87       10.72      3.27 o 
  -5   5  12      335.48      333.30      8.02 o 
  -4   5  12       89.62      106.10      5.15 o 
  -3   5  12        8.13        5.28      1.76 o 
  -2   5  12       70.69       66.40      4.02 o 
  -1   5  12      505.00      499.72      8.68 o 
   0   5  12       16.91       30.47      5.33 o 
   1   5  12      505.35      504.05      8.70 o 
   2   5  12       68.86       66.76      4.66 o 
   3   5  12        9.65        9.86      2.93 o 
   4   5  12       89.31      102.39      9.82 o 
   5   5  12      333.23      338.27     10.40 o 
   6   5  12        6.81       10.10      3.47 o 
   7   5  12        6.91        9.19      4.33 o 
  -7   6  12       59.03       63.55      6.02 o 
  -6   6  12       50.70       49.76      6.19 o 
  -5   6  12      165.27      178.06      7.31 o 
  -4   6  12      237.62      249.99      7.36 o 
  -3   6  12        6.51        7.38      2.48 o 
  -2   6  12      335.55      332.58      6.85 o 
  -1   6  12      595.29      575.69      9.82 o 
   0   6  12      135.69      131.98      5.40 o 
   1   6  12      595.44      582.02     11.76 o 
   2   6  12      326.67      325.84      8.98 o 
   3   6  12        6.79        9.03      2.70 o 
   4   6  12      236.63      246.70     11.27 o 
   5   6  12      164.47      161.66      7.96 o 
   6   6  12       48.88       41.33      5.05 o 
   7   6  12       57.59       41.60      6.70 o 
  -6   7  12       38.79       35.29      4.32 o 
  -5   7  12       63.65       63.10      5.09 o 
  -4   7  12       12.40       15.42      2.93 o 
  -3   7  12      449.14      459.79      9.61 o 
  -2   7  12      406.38      404.61      7.75 o 
  -1   7  12       32.37       33.03      3.68 o 
   0   7  12      115.23      118.80      5.69 o 
   1   7  12       31.41       35.25      4.69 o 
   2   7  12      404.07      397.34     10.16 o 
   3   7  12      450.08      448.04     12.61 o 
   4   7  12       11.90        8.07      2.98 o 
   5   7  12       62.26       58.70      5.51 o 
   6   7  12       37.77       35.53      4.76 o 
  -6   8  12       10.69       11.70      3.38 o 
  -5   8  12       84.69       79.65      5.79 o 
  -4   8  12       63.96       58.48      4.61 o 
  -3   8  12      151.33      145.73      6.26 o 
  -2   8  12      117.88      113.49     11.74 o 
  -1   8  12       27.08       26.53      4.09 o 
   0   8  12        4.07        1.14      2.33 o 
   1   8  12       25.24       18.86      3.78 o 
   2   8  12      116.61      118.35      6.33 o 
   3   8  12      152.91      144.97      9.14 o 
   4   8  12       60.80       58.04      4.75 o 
   5   8  12       84.57       75.05      6.09 o 
   6   8  12       10.49        7.39      4.14 o 
  -5   9  12       50.30       51.39      5.60 o 
  -4   9  12       63.45       66.25      7.96 o 
  -3   9  12       23.20       23.08      4.78 o 
  -2   9  12        7.08        9.06      3.83 o 
  -1   9  12       52.76       44.80      5.87 o 
   0   9  12       92.31       93.92      7.58 o 
   1   9  12       51.43       60.00      6.31 o 
   2   9  12        6.54        8.19      3.41 o 
   3   9  12       23.26       25.32      3.88 o 
   4   9  12       62.69       60.71      5.53 o 
   5   9  12       51.44       56.17      5.76 o 
  -5  10  12       95.49       94.52      9.16 o 
  -4  10  12       69.63       76.34      8.17 o 
  -3  10  12       45.43       52.99     18.38 o 
  -2  10  12       61.71       59.53      6.61 o 
  -1  10  12      205.29      200.81     14.04 o 
   0  10  12        0.89        7.23      3.41 o 
   1  10  12      213.07      213.29      9.92 o 
   2  10  12       62.42       66.45      6.86 o 
   3  10  12       44.02       48.21      7.04 o 
   4  10  12       68.48       75.85      6.17 o 
   5  10  12       95.95      101.55      7.58 o 
  -4  11  12       81.74       85.74      9.44 o 
  -3  11  12       37.66       28.91      6.13 o 
  -2  11  12       31.75       32.07      5.38 o 
  -1  11  12       79.94       80.53      7.92 o 
   0  11  12       40.82       55.17     10.46 o 
   1  11  12       79.16       74.89      7.55 o 
   2  11  12       30.14       37.53      7.40 o 
   3  11  12       38.72       26.08      9.70 o 
   4  11  12       81.98       79.99      7.91 o 
  -3  12  12       21.43       12.51      4.85 o 
  -2  12  12       27.14       26.69      5.38 o 
  -1  12  12       38.01       43.30      6.25 o 
   0  12  12       22.27       17.39      4.65 o 
   1  12  12       38.29       37.01      5.77 o 
   2  12  12       26.69       20.27      6.13 o 
   3  12  12       21.11       18.88      4.86 o 
   0  13  12       14.16       21.37      5.22 o 
   1   0  13      512.54      541.96      6.99 o 
   2   0  13      228.17      216.51      6.93 o 
   3   0  13       20.32       21.88      2.92 o 
   4   0  13      629.62      668.11     13.67 o 
   5   0  13     1141.65     1137.47     24.87 o 
   6   0  13       24.07       19.72      5.36 o 
   7   0  13        2.65        4.59      3.97 o 
  -7   1  13      305.98      305.74     20.42 o 
  -6   1  13       92.24       73.59     18.12 o 
  -5   1  13       50.65       55.03      5.99 o 
  -4   1  13       73.33       70.90      8.41 o 
  -3   1  13      308.50      308.96      8.58 o 
  -2   1  13      254.45      262.68      5.84 o 
  -1   1  13       42.14       37.07      2.27 o 
   0   1  13      546.43      513.63      7.47 o 
   1   1  13       46.53       46.93      2.31 o 
   2   1  13      245.56      241.69      5.34 o 
   3   1  13      317.86      320.82      7.47 o 
   4   1  13       73.40       79.23      7.03 o 
   5   1  13       51.79       48.50      9.44 o 
   6   1  13       95.30       88.81     19.65 o 
   7   1  13      304.61      259.29     17.86 o 
  -7   2  13       60.67       40.12     12.51 o 
  -6   2  13      181.17      173.45     16.26 o 
  -5   2  13      516.00      525.14     13.42 o 
  -4   2  13       99.26      110.09      8.86 o 
  -3   2  13      281.14      287.20      8.15 o 
  -2   2  13      431.72      416.07      7.67 o 
  -1   2  13       11.37       12.21      1.62 o 
   0   2  13      226.16      243.48      4.93 o 
   1   2  13        9.36        9.18      1.54 o 
   2   2  13      436.72      429.96      7.13 o 
   3   2  13      284.03      276.52      8.51 o 
   4   2  13       96.58       99.12      6.64 o 
   5   2  13      522.47      540.53     22.97 o 
   6   2  13      180.81      186.81     14.80 o 
   7   2  13       61.46       59.21     10.72 o 
  -7   3  13       82.64       80.63      9.16 o 
  -6   3  13       79.34       95.01     13.85 o 
  -5   3  13       80.63       60.60      5.89 o 
  -4   3  13      346.72      295.94      9.53 o 
  -3   3  13      125.18      131.32      4.96 o 
  -2   3  13       51.30       49.13      3.30 o 
  -1   3  13      622.61      616.55      9.53 o 
   0   3  13      227.34      230.19      4.97 o 
   1   3  13      618.61      610.47      8.68 o 
   2   3  13       53.97       49.07      4.94 o 
   3   3  13      119.73      117.00      6.23 o 
   4   3  13      349.58      333.02      9.78 o 
   5   3  13       83.18       72.31      6.82 o 
   6   3  13       76.81       87.28     12.25 o 
   7   3  13       82.41       84.22     12.25 o 
  -7   4  13       14.51       21.01      4.22 o 
  -6   4  13      303.67      318.65      9.88 o 
  -5   4  13       91.04      105.08      7.62 o 
  -4   4  13      149.60      143.13      6.78 o 
  -3   4  13      571.99      593.63     10.47 o 
  -2   4  13      221.13      225.04      6.04 o 
  -1   4  13      102.36       92.64      4.11 o 
   0   4  13      404.89      391.48      6.60 o 
   1   4  13       99.24       92.53      4.16 o 
   2   4  13      215.93      223.64     13.25 o 
   3   4  13      570.99      589.97     12.61 o 
   4   4  13      145.13      139.51      6.92 o 
   5   4  13       89.86       89.13      6.76 o 
   6   4  13      303.19      301.93     13.66 o 
   7   4  13       15.13       18.41      5.01 o 
  -7   5  13       44.01       38.63      5.09 o 
  -6   5  13      183.79      194.62      8.91 o 
  -5   5  13       21.19       20.17      3.61 o 
  -4   5  13       36.72       36.27      3.28 o 
  -3   5  13      355.39      330.35      9.28 o 
  -2   5  13      105.60      102.82      4.74 o 
  -1   5  13      638.21      644.85     10.29 o 
   0   5  13      251.66      267.69      7.46 o 
   1   5  13      635.90      634.15     12.36 o 
   2   5  13      102.42       93.34      7.47 o 
   3   5  13      362.94      359.05      9.77 o 
   4   5  13       37.05       38.73      4.40 o 
   5   5  13       21.69       23.18      3.90 o 
   6   5  13      181.34      180.14      9.08 o 
   7   5  13       44.56       40.48     13.53 o 
  -7   6  13       43.36       40.44      5.97 o 
  -6   6  13       57.00       58.43      7.29 o 
  -5   6  13       94.75      109.17      7.41 o 
  -4   6  13      241.02      241.17      6.77 o 
  -3   6  13      216.14      225.39      6.15 o 
  -2   6  13       25.03       25.40      3.02 o 
  -1   6  13       50.10       60.66      5.89 o 
   0   6  13       18.87       12.89      2.36 o 
   1   6  13       50.80       62.18      4.71 o 
   2   6  13       23.17       21.55      4.60 o 
   3   6  13      211.31      216.08     10.15 o 
   4   6  13      240.33      248.04      8.82 o 
   5   6  13       97.48       83.05      7.49 o 
   6   6  13       56.90       58.71      5.92 o 
   7   6  13       42.17       31.14      8.68 o 
  -6   7  13       28.82       33.46      4.69 o 
  -5   7  13       14.50       16.24      3.16 o 
  -4   7  13      109.83      108.28      6.44 o 
  -3   7  13       60.49       67.71      4.27 o 
  -2   7  13       71.00       66.56      3.92 o 
  -1   7  13      192.04      192.72      7.06 o 
   0   7  13       61.53       75.19      7.40 o 
   1   7  13      195.04      194.41     14.04 o 
   2   7  13       72.11       63.86      6.85 o 
   3   7  13       63.56       59.25      6.85 o 
   4   7  13      110.50      103.24      6.86 o 
   5   7  13       13.96       15.41      3.69 o 
   6   7  13       28.94       27.75      4.65 o 
  -6   8  13        1.93        3.02      2.59 o 
  -5   8  13       27.75       34.08      4.19 o 
  -4   8  13      140.37      143.49      9.72 o 
  -3   8  13       17.23       12.09      2.59 o 
  -2   8  13      272.40      252.29      9.35 o 
  -1   8  13       83.58       93.18      6.06 o 
   0   8  13       99.05      100.17      7.91 o 
   1   8  13       81.52       85.79     12.25 o 
   2   8  13      272.87      262.65     10.76 o 
   3   8  13       17.15       15.33      2.79 o 
   4   8  13      141.43      147.92      7.69 o 
   5   8  13       28.93       37.12      4.84 o 
   6   8  13        1.76       -0.61      3.78 o 
  -5   9  13       25.60       25.84      5.23 o 
  -4   9  13        0.63        1.61      3.39 o 
  -3   9  13       36.17       32.55      5.38 o 
  -2   9  13       94.51       97.71      6.82 o 
  -1   9  13        3.80       -0.51      2.69 o 
   0   9  13      237.42      236.60     10.11 o 
   1   9  13        4.29       -0.78      2.69 o 
   2   9  13       97.20       97.77      8.11 o 
   3   9  13       36.12       37.37      4.57 o 
   4   9  13        0.64       -2.16      2.07 o 
   5   9  13       25.70       28.69      3.98 o 
  -4  10  13       66.19       76.86      8.09 o 
  -3  10  13       14.57       17.39      4.65 o 
  -2  10  13       89.73      103.50     14.80 o 
  -1  10  13       51.39       49.87      6.25 o 
   0  10  13       17.49       18.05      4.14 o 
   1  10  13       50.54       51.93      6.31 o 
   2  10  13       89.91       91.66      8.11 o 
   3  10  13       14.86       22.87      5.36 o 
   4  10  13       67.54       86.17      9.65 o 
  -3  11  13       19.25       18.20      5.22 o 
  -2  11  13       27.14       34.00      5.74 o 
  -1  11  13        7.36        9.94      3.78 o 
   0  11  13       26.78       25.36      4.86 o 
   1  11  13        7.36       16.99      4.50 o 
   2  11  13       26.62       28.98      5.36 o 
   3  11  13       19.29       25.50      5.15 o 
  -2  12  13        7.82        7.15      3.92 o 
  -1  12  13        1.68        3.57      5.61 o 
   0  12  13       20.59       26.18      5.61 o 
   1  12  13        1.91        3.06      3.61 o 
   2  12  13        8.26        7.30      6.64 o 
   0   0  14      112.97      123.71      4.91 o 
   1   0  14      448.68      425.33      7.42 o 
   2   0  14      503.43      477.55      8.85 o 
   3   0  14      898.50      909.37     15.43 o 
   4   0  14      348.24      321.00     25.27 o 
   5   0  14       15.98       16.84      4.33 o 
   6   0  14       51.92       36.00      6.01 o 
   7   0  14        8.66        4.75      4.05 o 
  -7   1  14        3.40       -0.60      3.92 o 
  -6   1  14       11.77       10.33      5.36 o 
  -5   1  14       48.01       46.08      8.17 o 
  -4   1  14       81.64       82.25      7.08 o 
  -3   1  14      875.61      867.17     15.43 o 
  -2   1  14       63.82       67.03      3.88 o 
  -1   1  14      971.38      962.65     10.45 o 
   0   1  14      368.88      366.83      5.81 o 
   1   1  14      986.21     1018.88     11.65 o 
   2   1  14       69.08       66.25      4.12 o 
   3   1  14      869.55      876.26     13.22 o 
   4   1  14       78.58       77.40      6.83 o 
   5   1  14       46.38       47.83      6.38 o 
   6   1  14       12.12        3.32      3.61 o 
   7   1  14        3.81        6.59      4.29 o 
  -7   2  14       11.92        3.47      4.29 o 
  -6   2  14       40.45       25.53      5.74 o 
  -5   2  14       93.33      109.28      7.45 o 
  -4   2  14       23.80       20.64      4.26 o 
  -3   2  14      867.43      898.34     15.82 o 
  -2   2  14      143.43      146.22      5.37 o 
  -1   2  14      718.27      718.92      9.63 o 
   0   2  14       15.98       20.83      3.26 o 
   1   2  14      729.35      733.23      9.49 o 
   2   2  14      145.42      147.01      4.27 o 
   3   2  14      870.64      876.27     16.20 o 
   4   2  14       21.72       16.04      3.30 o 
   5   2  14       88.85       90.11      9.19 o 
   6   2  14       41.76       43.39      8.68 o 
   7   2  14       12.38       13.16      4.86 o 
  -7   3  14       24.29       24.22      6.01 o 
  -6   3  14       54.54       54.19      5.99 o 
  -5   3  14       69.37       70.68      6.47 o 
  -4   3  14       15.45       21.49      3.51 o 
  -3   3  14      177.36      176.94     10.36 o 
  -2   3  14      147.18      156.12      6.04 o 
  -1   3  14      292.09      295.74      6.54 o 
   0   3  14      103.75      107.11      3.70 o 
   1   3  14      282.84      287.31      5.73 o 
   2   3  14      149.33      141.48      6.06 o 
   3   3  14      174.74      169.27      8.98 o 
   4   3  14       13.92       11.61      3.07 o 
   5   3  14       70.27       63.23      6.72 o 
   6   3  14       55.50       55.64     10.21 o 
   7   3  14       22.91       21.21      5.41 o 
  -7   4  14       24.53       33.00      5.50 o 
  -6   4  14       32.42       37.79      5.46 o 
  -5   4  14       41.13       41.88      5.29 o 
  -4   4  14       36.64       28.92      4.19 o 
  -3   4  14       65.25       62.62      4.16 o 
  -2   4  14      180.40      180.57      5.67 o 
  -1   4  14       20.36       19.27      2.35 o 
   0   4  14      199.84      189.05      4.85 o 
   1   4  14       22.04       22.60      2.58 o 
   2   4  14      178.03      180.70      7.34 o 
   3   4  14       65.78       58.78      4.90 o 
   4   4  14       38.18       39.15      4.57 o 
   5   4  14       42.55       38.72      5.04 o 
   6   4  14       32.35       31.95      7.29 o 
   7   4  14       24.31       22.53      7.40 o 
  -7   5  14       14.78       12.52      6.68 o 
  -6   5  14       30.95       37.77      5.50 o 
  -5   5  14      221.29      224.56      9.92 o 
  -4   5  14        0.44        1.18      2.07 o 
  -3   5  14       10.12       10.18      2.29 o 
  -2   5  14      119.13      120.56      5.22 o 
  -1   5  14      148.03      160.50      5.26 o 
   0   5  14       16.12       14.46      2.54 o 
   1   5  14      145.81      165.70      6.35 o 
   2   5  14      121.61      118.85      5.93 o 
   3   5  14        8.90       14.57      3.13 o 
   4   5  14        0.45        1.75      2.44 o 
   5   5  14      219.64      224.62      9.12 o 
   6   5  14       31.78       21.08      5.09 o 
   7   5  14       15.09        6.19      5.87 o 
  -6   6  14       42.40       49.77      8.55 o 
  -5   6  14       29.13       26.92      3.98 o 
  -4   6  14        2.88        2.82      1.91 o 
  -3   6  14      257.26      256.75     12.38 o 
  -2   6  14        8.86        4.86      2.03 o 
  -1   6  14       30.27       39.84      4.69 o 
   0   6  14       79.94       70.07      4.89 o 
   1   6  14       28.06       31.67      3.58 o 
   2   6  14        8.02        6.44      2.44 o 
   3   6  14      257.20      234.34     10.57 o 
   4   6  14        2.80        0.77      3.79 o 
   5   6  14       27.64       24.66      4.24 o 
   6   6  14       43.18       45.59      5.49 o 
  -6   7  14        0.91        2.14      2.94 o 
  -5   7  14      106.72      110.12      5.93 o 
  -4   7  14       41.02       43.45      3.78 o 
  -3   7  14       48.15       44.58      5.33 o 
  -2   7  14       32.43       32.79      4.04 o 
  -1   7  14      267.50      263.05      8.50 o 
   0   7  14        0.04       -1.28      2.17 o 
   1   7  14      275.59      284.88     15.06 o 
   2   7  14       30.42       25.78      4.39 o 
   3   7  14       46.71       41.85      4.61 o 
   4   7  14       41.68       42.55      4.77 o 
   5   7  14      105.89       98.83      7.29 o 
   6   7  14        0.94       -1.43      3.15 o 
  -5   8  14       16.78        9.01      2.71 o 
  -4   8  14       31.38       28.90      3.36 o 
  -3   8  14       89.48       98.41     12.66 o 
  -2   8  14      176.22      162.38      7.49 o 
  -1   8  14       79.45       85.74      9.95 o 
   0   8  14       36.09       38.88      5.22 o 
   1   8  14       76.82       81.89     21.18 o 
   2   8  14      177.03      162.06      9.43 o 
   3   8  14       90.79       93.97      5.67 o 
   4   8  14       30.07       29.31      4.10 o 
   5   8  14       15.87       15.39      4.55 o 
  -5   9  14        2.30        4.84      2.82 o 
  -4   9  14       49.34       59.50      6.23 o 
  -3   9  14       35.08       35.19      6.97 o 
  -2   9  14       10.77        5.72      4.12 o 
  -1   9  14       97.24       83.90      7.66 o 
   0   9  14      250.64      257.79     10.83 o 
   1   9  14       96.81       93.19      7.75 o 
   2   9  14       10.01        7.40      3.61 o 
   3   9  14       35.28       33.15      5.52 o 
   4   9  14       47.49       42.63      4.46 o 
   5   9  14        2.06        4.87      2.76 o 
  -4  10  14       35.68       32.29      5.88 o 
  -3  10  14       92.14      102.70      7.51 o 
  -2  10  14       73.47       69.52      7.24 o 
  -1  10  14        1.54        4.08      3.25 o 
   0  10  14       38.11       33.92      5.38 o 
   1  10  14        1.19        4.42      3.83 o 
   2  10  14       71.65       79.90      7.92 o 
   3  10  14       91.33      101.69      8.79 o 
   4  10  14       35.91       48.04      5.46 o 
  -3  11  14       52.44       43.19     12.25 o 
  -2  11  14        9.55       13.59      4.65 o 
  -1  11  14       39.37       35.82      9.19 o 
   0  11  14       65.53       97.09     13.27 o 
   1  11  14       39.49       43.14      7.40 o 
   2  11  14       10.07        9.19      4.33 o 
   3  11  14       53.25       58.17      7.34 o 
  -1  12  14        9.30       25.61      5.61 o 
   0  12  14       15.80       16.08      4.69 o 
   1  12  14        9.16       11.82      4.50 o 
   1   0  15        0.01       -0.53      1.29 o 
   2   0  15      558.95      546.22      9.93 o 
   3   0  15       27.87       23.98      3.33 o 
   4   0  15       17.29       18.13      4.41 o 
   5   0  15       59.49       55.13      8.17 o 
   6   0  15        0.66        2.38      3.78 o 
   7   0  15        5.96        6.66      4.50 o 
  -7   1  15       18.22       11.03      5.01 o 
  -6   1  15       24.42       20.43     11.48 o 
  -5   1  15       54.00       50.27      6.67 o 
  -4   1  15      622.88      614.44     13.61 o 
  -3   1  15      104.24       97.03      5.99 o 
  -2   1  15      815.81      831.20     14.14 o 
  -1   1  15      406.59      424.30      7.47 o 
   0   1  15      863.97      857.15      9.81 o 
   1   1  15      404.87      421.49      7.34 o 
   2   1  15      802.24      802.69     10.86 o 
   3   1  15       98.36       91.94      6.26 o 
   4   1  15      625.47      617.43     17.61 o 
   5   1  15       54.43       53.31      8.42 o 
   6   1  15       24.02       17.21      6.89 o 
   7   1  15       17.64        6.84      4.14 o 
  -7   2  15       52.23       33.10      7.91 o 
  -6   2  15      164.82      133.94     26.29 o 
  -5   2  15       82.39       95.42     12.51 o 
  -4   2  15      321.81      326.14     10.07 o 
  -3   2  15       27.38       34.20      4.33 o 
  -2   2  15      294.94      287.60      7.88 o 
  -1   2  15     1217.06     1237.53     13.83 o 
   0   2  15       23.43       25.73      2.67 o 
   1   2  15     1199.65     1209.17     13.51 o 
   2   2  15      296.76      291.93      8.11 o 
   3   2  15       26.97       31.18      4.44 o 
   4   2  15      317.55      307.96     11.23 o 
   5   2  15       81.03       73.92      9.70 o 
   6   2  15      164.62      192.94     15.82 o 
   7   2  15       53.97       38.77      7.40 o 
  -7   3  15       52.91       50.15      9.70 o 
  -6   3  15      186.05      179.62      9.61 o 
  -5   3  15       28.06       37.00      6.68 o 
  -4   3  15       76.59       74.32      6.13 o 
  -3   3  15      212.56      231.71      9.63 o 
  -2   3  15      212.31      236.06      7.29 o 
  -1   3  15      390.12      371.52      7.63 o 
   0   3  15       31.09       30.80      2.51 o 
   1   3  15      392.98      376.57      8.06 o 
   2   3  15      211.99      246.44      8.08 o 
   3   3  15      211.42      221.27      7.99 o 
   4   3  15       77.12       74.10      5.93 o 
   5   3  15       26.77       22.04      5.51 o 
   6   3  15      187.81      176.09     15.31 o 
   7   3  15       53.42       57.29     21.69 o 
  -6   4  15      179.11      178.12     12.15 o 
  -5   4  15       33.28       42.16      5.29 o 
  -4   4  15       42.23       46.63      7.17 o 
  -3   4  15      116.56      101.55      9.06 o 
  -2   4  15      106.68      105.89      5.07 o 
  -1   4  15       94.56      102.09      4.82 o 
   0   4  15       73.66       93.90      5.67 o 
   1   4  15       95.71       91.20      4.65 o 
   2   4  15      107.15      105.42      6.20 o 
   3   4  15      114.78      109.34      6.76 o 
   4   4  15       46.57       43.75      4.79 o 
   5   4  15       33.23       27.49      4.40 o 
   6   4  15      174.31      174.32     17.35 o 
  -6   5  15       81.31       72.87      7.12 o 
  -5   5  15       58.28       67.38      6.68 o 
  -4   5  15      125.52      119.48      8.91 o 
  -3   5  15       64.79       66.74      4.59 o 
  -2   5  15      236.61      255.39      7.05 o 
  -1   5  15       39.20       40.02      3.23 o 
   0   5  15      191.40      173.48      8.41 o 
   1   5  15       37.91       39.76      4.32 o 
   2   5  15      240.30      256.35      8.51 o 
   3   5  15       63.36       70.29      7.66 o 
   4   5  15      124.39      120.40      7.62 o 
   5   5  15       59.71       63.65      8.14 o 
   6   5  15       80.83       69.18      6.52 o 
  -6   6  15        5.93        1.02      3.37 o 
  -5   6  15       16.83       21.93      4.40 o 
  -4   6  15       20.09       12.33      3.32 o 
  -3   6  15       19.37       16.03      2.77 o 
  -2   6  15       95.89       89.84      5.14 o 
  -1   6  15      302.79      278.12      8.63 o 
   0   6  15       36.43       45.64      5.22 o 
   1   6  15      303.85      293.26      8.92 o 
   2   6  15       93.78       82.07      5.86 o 
   3   6  15       19.03       19.83      4.71 o 
   4   6  15       18.13       15.98      3.70 o 
   5   6  15       17.09       20.82      3.94 o 
   6   6  15        6.15        2.77      3.92 o 
  -5   7  15       28.76       40.60      4.77 o 
  -4   7  15      104.50       96.59      6.04 o 
  -3   7  15       62.04       59.83      4.71 o 
  -2   7  15       11.85        8.13      3.02 o 
  -1   7  15      356.41      324.40     12.56 o 
   0   7  15        0.06        1.92      3.05 o 
   1   7  15      356.73      325.18     11.84 o 
   2   7  15       11.59       11.18      2.98 o 
   3   7  15       59.85       53.53      5.24 o 
   4   7  15      103.75       92.22      6.94 o 
   5   7  15       27.78       27.65      4.49 o 
  -5   8  15        5.16        3.64      2.60 o 
  -4   8  15       33.95       33.96      3.60 o 
  -3   8  15       26.25       24.68      4.20 o 
  -2   8  15       77.43       91.31      6.59 o 
  -1   8  15      372.25      338.12     12.26 o 
   0   8  15        1.33       -0.03      2.82 o 
   1   8  15      365.27      317.16     12.25 o 
   2   8  15       77.17       75.44      8.68 o 
   3   8  15       25.16       26.09      4.10 o 
   4   8  15       34.70       37.44      8.58 o 
   5   8  15        5.14        6.43      3.21 o 
  -4   9  15        8.04        9.93      7.04 o 
  -3   9  15      101.24      105.68      7.45 o 
  -2   9  15        1.33       -1.47      3.05 o 
  -1   9  15       44.30       47.35     11.48 o 
   0   9  15      182.45      187.84      9.74 o 
   1   9  15       45.01       33.98      5.38 o 
   2   9  15        1.74       -1.50      2.82 o 
   3   9  15      101.72      106.19     16.33 o 
   4   9  15        8.22       12.83      3.19 o 
  -3  10  15       35.75       39.29      5.24 o 
  -2  10  15       38.55       36.20      5.88 o 
  -1  10  15        9.12       11.58      5.10 o 
   0  10  15        9.22       15.06      4.33 o 
   1  10  15        9.32        8.70      3.78 o 
   2  10  15       38.03       37.15      8.68 o 
   3  10  15       35.29       28.81      5.38 o 
  -2  11  15       10.85        7.91      3.97 o 
  -1  11  15       56.05       38.66      5.95 o 
   0  11  15        8.08        6.78      3.78 o 
   1  11  15       56.69       39.06      6.14 o 
   2  11  15       10.66        9.28      7.15 o 
   0   0  16      445.25      453.28      9.98 o 
   1   0  16      240.28      268.10      6.12 o 
   2   0  16     1622.77     1581.29     19.27 o 
   3   0  16      230.88      232.35      7.88 o 
   4   0  16       16.69        9.17      4.08 o 
   5   0  16       39.44       38.00      5.95 o 
   6   0  16        4.44        1.97      5.87 o 
   7   0  16        1.98        5.99      4.14 o 
  -7   1  16       11.57        7.15      4.69 o 
  -6   1  16       26.47       23.87      5.74 o 
  -5   1  16       59.57       47.77      6.61 o 
  -4   1  16      284.69      263.00     11.53 o 
  -3   1  16      149.77      153.73      6.73 o 
  -2   1  16       41.46       40.00      4.01 o 
  -1   1  16      167.99      157.96      4.78 o 
   0   1  16       24.43       26.21      2.45 o 
   1   1  16      176.89      173.91      5.12 o 
   2   1  16       37.97       38.40      3.03 o 
   3   1  16      147.26      137.03      7.40 o 
   4   1  16      294.21      291.00     13.78 o 
   5   1  16       59.58       56.78      9.70 o 
   6   1  16       25.30       20.06      6.64 o 
   7   1  16       11.29        7.53     10.46 o 
  -6   2  16       34.36       31.78      6.31 o 
  -5   2  16       78.03       84.13      8.43 o 
  -4   2  16      166.03      173.10      8.77 o 
  -3   2  16       53.49       52.67      4.91 o 
  -2   2  16      169.29      160.50     10.17 o 
  -1   2  16       71.73       77.61      3.88 o 
   0   2  16      250.49      203.74      5.28 o 
   1   2  16       70.83       73.16      3.70 o 
   2   2  16      170.44      161.18      5.89 o 
   3   2  16       56.68       53.37      7.39 o 
   4   2  16      168.36      173.67     10.92 o 
   5   2  16       74.68       68.28      7.19 o 
   6   2  16       34.59       52.57     10.72 o 
  -6   3  16       39.59       31.69      6.25 o 
  -5   3  16       21.75       19.86      5.06 o 
  -4   3  16      111.93      115.37     13.23 o 
  -3   3  16        0.34        3.41      4.89 o 
  -2   3  16      274.38      274.68      7.08 o 
  -1   3  16      900.25      919.24     13.03 o 
   0   3  16      257.42      261.75      5.97 o 
   1   3  16      891.89      905.94     13.51 o 
   2   3  16      273.37      276.94      8.68 o 
   3   3  16        0.38       -0.73      2.32 o 
   4   3  16      108.84       94.75      6.76 o 
   5   3  16       22.06       23.43      4.32 o 
   6   3  16       40.83       38.26      6.25 o 
  -6   4  16       35.13       31.56      5.31 o 
  -5   4  16       39.35       37.88      5.11 o 
  -4   4  16       45.05       45.54      5.17 o 
  -3   4  16      384.89      390.79     10.96 o 
  -2   4  16      142.96      133.28      5.41 o 
  -1   4  16        5.94        5.74      1.99 o 
   0   4  16     1125.22     1119.30     15.48 o 
   1   4  16        5.95        8.11      2.62 o 
   2   4  16      135.81      138.20      8.45 o 
   3   4  16      383.41      379.52     10.73 o 
   4   4  16       46.02       53.30      5.50 o 
   5   4  16       37.74       30.84      4.70 o 
   6   4  16       34.82       32.47      6.01 o 
  -6   5  16        1.81        0.52      3.34 o 
  -5   5  16        6.04        6.98      3.49 o 
  -4   5  16      199.75      184.06      8.72 o 
  -3   5  16       25.21       29.95      3.44 o 
  -2   5  16       95.30      105.88      5.37 o 
  -1   5  16       97.81       99.68      6.58 o 
   0   5  16       11.76       14.73      2.77 o 
   1   5  16       99.26       88.51      5.85 o 
   2   5  16       98.56      105.54      6.73 o 
   3   5  16       25.68       17.11      3.60 o 
   4   5  16      195.15      180.21      8.34 o 
   5   5  16        5.85        3.01      5.61 o 
   6   5  16        2.21       -0.03      3.21 o 
  -5   6  16        3.84        4.82      3.63 o 
  -4   6  16       60.31       63.87      6.20 o 
  -3   6  16      105.97       96.91      8.08 o 
  -2   6  16       56.34       42.25      6.28 o 
  -1   6  16       26.75       27.59      3.72 o 
   0   6  16       96.61       78.12      6.86 o 
   1   6  16       26.78       24.22      3.63 o 
   2   6  16       55.25       47.95      4.91 o 
   3   6  16      109.26       96.69      6.74 o 
   4   6  16       59.45       65.65      6.02 o 
   5   6  16        3.53        2.43      3.11 o 
  -5   7  16        6.20        6.02      3.49 o 
  -4   7  16        0.75        2.58      2.39 o 
  -3   7  16       36.84       47.49      6.14 o 
  -2   7  16        3.64        7.89      3.07 o 
  -1   7  16      234.55      205.52     10.18 o 
   0   7  16       91.28       94.94     11.23 o 
   1   7  16      244.75      215.66     10.97 o 
   2   7  16        3.63        1.89      2.62 o 
   3   7  16       35.33       32.31      4.43 o 
   4   7  16        0.63        2.49      2.90 o 
   5   7  16        6.13        5.68      3.15 o 
  -4   8  16       24.25       32.98      4.70 o 
  -3   8  16       11.66        9.59      4.07 o 
  -2   8  16       71.89       70.27      6.66 o 
  -1   8  16       86.66       84.43      7.75 o 
   0   8  16       45.17       64.29      6.86 o 
   1   8  16       84.95      111.30      8.84 o 
   2   8  16       71.40       80.03     13.78 o 
   3   8  16       12.75        8.87      3.29 o 
   4   8  16       23.83       24.31      6.78 o 
  -4   9  16       30.20       26.42      4.70 o 
  -3   9  16        3.58        5.42      3.04 o 
  -2   9  16       36.92       31.60      5.59 o 
  -1   9  16       10.69       12.54      5.61 o 
   0   9  16       95.43       80.11      7.75 o 
   1   9  16       11.13       17.08      4.29 o 
   2   9  16       36.61       55.21     19.40 o 
   3   9  16        3.47        2.81      3.61 o 
   4   9  16       30.42       33.94      4.87 o 
  -3  10  16       11.81        7.66      3.92 o 
  -2  10  16      105.75       97.32      9.07 o 
  -1  10  16        3.37        3.83      3.61 o 
   0  10  16       84.40       88.83      8.48 o 
   1  10  16        3.31        3.57      3.61 o 
   2  10  16      104.95      106.08      9.36 o 
   3  10  16       11.58        9.28      4.14 o 
  -1  11  16       93.08       97.40      8.94 o 
   0  11  16        2.33       -0.45      3.19 o 
   1  11  16       91.29      102.09      9.38 o 
   1   0  17     1467.65     1456.99     16.15 o 
   2   0  17      637.49      639.36     11.41 o 
   3   0  17        2.49       -2.30      2.89 o 
   4   0  17      160.57      139.95      9.16 o 
   5   0  17      187.09      188.73     25.78 o 
   6   0  17       30.79       33.17     10.46 o 
  -6   1  17       27.54       21.91     11.23 o 
  -5   1  17       22.52       21.54      6.38 o 
  -4   1  17      189.95      174.62     18.12 o 
  -3   1  17      370.74      367.21     10.33 o 
  -2   1  17       33.95       48.33      7.50 o 
  -1   1  17      725.48      723.05     11.87 o 
   0   1  17      307.02      300.72      6.60 o 
   1   1  17      734.62      738.12     10.61 o 
   2   1  17       30.06       31.60      3.35 o 
   3   1  17      364.30      383.43     11.03 o 
   4   1  17      185.55      181.28      9.72 o 
   5   1  17       23.86       25.72      6.38 o 
   6   1  17       28.13       20.70      5.22 o 
  -6   2  17       49.98       47.24      8.68 o 
  -5   2  17       19.80       15.69      4.86 o 
  -4   2  17       26.67       24.71      4.02 o 
  -3   2  17       49.88       54.83      5.00 o 
  -2   2  17       42.42       50.14      4.51 o 
  -1   2  17      355.48      351.90      7.83 o 
   0   2  17      216.21      208.68      5.88 o 
   1   2  17      349.49      342.70     10.39 o 
   2   2  17       42.07       48.45      4.73 o 
   3   2  17       46.55       52.19      5.08 o 
   4   2  17       26.15       28.94      4.40 o 
   5   2  17       20.00       15.17      5.10 o 
   6   2  17       48.29       66.86     11.74 o 
  -6   3  17        9.66       12.13      4.65 o 
  -5   3  17       73.55       72.98      6.63 o 
  -4   3  17       67.18       78.86      8.12 o 
  -3   3  17       19.59       26.46      6.72 o 
  -2   3  17       98.72      100.02      8.42 o 
  -1   3  17       50.09       64.27      5.06 o 
   0   3  17      172.39      166.45      5.08 o 
   1   3  17       50.97       54.90      4.07 o 
   2   3  17      102.17       98.95      8.92 o 
   3   3  17       19.95       22.23      3.80 o 
   4   3  17       64.32       59.10      5.73 o 
   5   3  17       75.57       79.52      6.78 o 
   6   3  17        9.68        9.09      8.93 o 
  -6   4  17        1.23        4.34      4.33 o 
  -5   4  17       51.38       53.47      7.43 o 
  -4   4  17       23.58       25.58      7.35 o 
  -3   4  17       53.44       57.83      5.38 o 
  -2   4  17      106.35      112.98      6.93 o 
  -1   4  17       56.84       58.83      7.88 o 
   0   4  17        0.01       -1.17      1.73 o 
   1   4  17       60.13       59.33      5.08 o 
   2   4  17      108.02       93.59      6.30 o 
   3   4  17       54.37       47.46      4.99 o 
   4   4  17       25.50       15.77      3.68 o 
   5   4  17       52.88       50.09      5.68 o 
   6   4  17        1.27        1.13      4.14 o 
  -5   5  17       80.89       77.74     12.23 o 
  -4   5  17       64.82       55.11      6.98 o 
  -3   5  17      326.37      316.06     10.31 o 
  -2   5  17        2.02        6.73      2.20 o 
  -1   5  17        7.98       13.06      2.92 o 
   0   5  17      760.29      701.04     14.62 o 
   1   5  17        8.22        7.49      2.62 o 
   2   5  17        2.19        2.06      2.88 o 
   3   5  17      326.39      327.37     10.51 o 
   4   5  17       62.74       51.82      5.50 o 
   5   5  17       82.16       81.72     17.70 o 
  -5   6  17       12.56       14.40      4.10 o 
  -4   6  17       41.50       36.08      5.03 o 
  -3   6  17      106.74       96.25      5.78 o 
  -2   6  17      301.77      285.94      9.40 o 
  -1   6  17      276.13      253.56      8.73 o 
   0   6  17        6.52       12.73      7.40 o 
   1   6  17      268.79      252.13      8.90 o 
   2   6  17      301.09      263.72      9.36 o 
   3   6  17      110.50      102.84      8.72 o 
   4   6  17       43.68       38.99      5.03 o 
   5   6  17       12.81        4.97      3.44 o 
  -5   7  17       16.51       22.89      4.84 o 
  -4   7  17       63.75       69.34      6.77 o 
  -3   7  17       33.36       35.30      6.96 o 
  -2   7  17       20.76       18.44      3.96 o 
  -1   7  17       50.20       60.51      6.50 o 
   0   7  17       29.92       31.75      5.01 o 
   1   7  17       49.87       49.92      6.14 o 
   2   7  17       19.39       14.25      3.63 o 
   3   7  17       32.08       29.05      6.25 o 
   4   7  17       64.33       65.56      6.20 o 
   5   7  17       15.20       14.44      4.90 o 
  -4   8  17       11.30       12.19      3.88 o 
  -3   8  17        3.44       -1.55      2.62 o 
  -2   8  17       30.22       22.73      4.02 o 
  -1   8  17       42.34       55.57     13.78 o 
   0   8  17        2.12        3.30      3.41 o 
   1   8  17       42.46       55.60      6.67 o 
   2   8  17       30.72       37.47     10.46 o 
   3   8  17        3.30        3.81      2.92 o 
   4   8  17       10.80       12.64      3.72 o 
  -3   9  17       25.48       21.44      4.30 o 
  -2   9  17       26.91       25.41      5.38 o 
  -1   9  17        2.42        4.90      4.85 o 
   0   9  17       43.21       41.47      6.10 o 
   1   9  17        2.51       -3.24      3.05 o 
   2   9  17       25.86       31.08      8.93 o 
   3   9  17       24.91       19.62      5.61 o 
  -2  10  17        3.39        3.50      3.68 o 
  -1  10  17        2.10        1.05      3.56 o 
   0  10  17       60.54       42.46      6.31 o 
   1  10  17        2.19        3.69      3.78 o 
   2  10  17        3.47        3.32      4.34 o 
   0   0  18       25.11       21.76      9.19 o 
   1   0  18     1077.05     1113.64     14.05 o 
   2   0  18        1.22        4.94      2.28 o 
   3   0  18       97.61       95.24      7.84 o 
   4   0  18        0.01        7.36      3.78 o 
   5   0  18       59.85       41.03      6.47 o 
   6   0  18        0.06       -1.79      3.61 o 
  -6   1  18       11.94        5.59      4.41 o 
  -5   1  18       27.19       24.29      5.52 o 
  -4   1  18      123.99      126.62      9.44 o 
  -3   1  18       81.44       82.73      5.96 o 
  -2   1  18      379.82      379.95     10.51 o 
  -1   1  18      546.56      568.46     10.55 o 
   0   1  18      356.42      368.26      7.46 o 
   1   1  18      549.28      564.55      9.38 o 
   2   1  18      379.67      360.43      8.99 o 
   3   1  18       85.79       92.90     10.95 o 
   4   1  18      126.57      149.33     17.86 o 
   5   1  18       26.23       23.12      5.38 o 
   6   1  18       11.07        4.45      3.92 o 
  -6   2  18       43.77       43.85      6.83 o 
  -5   2  18        0.06        0.44      3.68 o 
  -4   2  18       86.62       86.78      8.48 o 
  -3   2  18       58.10       62.10      5.44 o 
  -2   2  18       31.76       34.05      3.97 o 
  -1   2  18      111.65      116.23      5.48 o 
   0   2  18      403.21      402.41     10.55 o 
   1   2  18      111.39      114.22      5.85 o 
   2   2  18       29.25       24.32      3.93 o 
   3   2  18       57.53       53.70     11.48 o 
   4   2  18       91.83       89.57      7.02 o 
   5   2  18        0.01       -0.21      4.08 o 
   6   2  18       42.55       46.44     12.51 o 
  -6   3  18       10.28        5.87      4.33 o 
  -5   3  18       17.37       14.63      4.86 o 
  -4   3  18        5.26        3.56      2.98 o 
  -3   3  18      104.29      106.57      6.96 o 
  -2   3  18      237.55      244.59     11.16 o 
  -1   3  18       67.77       72.37      7.15 o 
   0   3  18      232.90      217.90      7.88 o 
   1   3  18       71.30       72.39      4.66 o 
   2   3  18      240.90      247.99      8.84 o 
   3   3  18      103.02      105.83      7.19 o 
   4   3  18        5.21        8.66      3.47 o 
   5   3  18       16.61       16.15      4.07 o 
   6   3  18       10.93        7.23      5.10 o 
  -5   4  18       19.52       17.85      4.32 o 
  -4   4  18       22.60       20.64      4.02 o 
  -3   4  18      122.53      133.43     14.25 o 
  -2   4  18      159.39      157.38      7.02 o 
  -1   4  18       49.31       49.38      4.70 o 
   0   4  18        9.67        5.13      2.16 o 
   1   4  18       48.64       50.04      4.99 o 
   2   4  18      154.84      165.81      9.85 o 
   3   4  18      121.90      106.89      9.45 o 
   4   4  18       21.99       14.47      3.77 o 
   5   4  18       18.58       13.22      3.90 o 
  -5   5  18       38.64       45.91      5.93 o 
  -4   5  18       60.13       64.47      6.31 o 
  -3   5  18       21.73       25.39      4.27 o 
  -2   5  18       64.48       69.48      5.76 o 
  -1   5  18       83.97       81.06      5.99 o 
   0   5  18        0.38       -0.80      2.82 o 
   1   5  18       85.38       78.86      6.06 o 
   2   5  18       65.83       56.43      5.37 o 
   3   5  18       20.09       27.77      4.27 o 
   4   5  18       58.55       43.63      5.19 o 
   5   5  18       38.60       35.81      5.25 o 
  -5   6  18        9.94       13.94      4.32 o 
  -4   6  18       18.47       21.43      5.78 o 
  -3   6  18       51.91       58.35      7.58 o 
  -2   6  18      129.95      136.82      8.54 o 
  -1   6  18        6.28        6.78      2.74 o 
   0   6  18       32.14       39.66      7.15 o 
   1   6  18        6.57        3.57      2.51 o 
   2   6  18      130.83      128.05      7.91 o 
   3   6  18       52.96       54.59      5.66 o 
   4   6  18       18.61       24.09      4.49 o 
   5   6  18        9.46        5.12      3.52 o 
  -4   7  18       16.71       11.88      5.10 o 
  -3   7  18        0.07       -0.57      2.68 o 
  -2   7  18        9.20       12.37      3.43 o 
  -1   7  18       96.13       97.78      8.30 o 
   0   7  18      140.64      119.34      9.70 o 
   1   7  18       94.71      100.78      9.95 o 
   2   7  18        8.65        5.62      2.98 o 
   3   7  18        0.15        1.16      2.68 o 
   4   7  18       16.90       15.51      4.00 o 
  -3   8  18        0.81       -3.77      2.65 o 
  -2   8  18       45.36       48.34      6.47 o 
  -1   8  18       60.58       73.42      7.58 o 
   0   8  18       35.36       30.73      5.87 o 
   1   8  18       61.66       86.90     12.25 o 
   2   8  18       47.17       47.53      6.67 o 
   3   8  18        0.75        1.36      3.04 o 
  -2   9  18       10.20       14.04      4.69 o 
  -1   9  18       58.03       77.85     15.31 o 
   0   9  18        6.55       13.27      4.69 o 
   1   9  18       56.40       65.71      7.55 o 
   2   9  18       10.33       16.81      7.91 o 
   1   0  19       72.17       73.21      4.64 o 
   2   0  19       59.88       49.00      8.68 o 
   3   0  19      195.87      215.75     10.39 o 
   4   0  19        1.05       -2.04      4.08 o 
   5   0  19       46.21       39.11      6.31 o 
  -5   1  19       13.31        8.17      4.33 o 
  -4   1  19      172.09      181.61     11.03 o 
  -3   1  19      193.61      200.17     17.35 o 
  -2   1  19        0.80        3.96      2.52 o 
  -1   1  19       92.83      104.56      5.48 o 
   0   1  19       57.07       64.04      4.33 o 
   1   1  19       87.40       91.81      5.26 o 
   2   1  19        1.16        3.36      2.62 o 
   3   1  19      194.26      185.53      9.32 o 
   4   1  19      176.34      177.86     10.24 o 
   5   1  19       13.36       11.62      4.85 o 
  -5   2  19       22.31       26.20      6.10 o 
  -4   2  19        4.68        3.06      3.68 o 
  -3   2  19       82.14       95.02     10.93 o 
  -2   2  19      166.80      187.88      7.49 o 
  -1   2  19      148.17      148.55      5.85 o 
   0   2  19       71.06       71.60      4.09 o 
   1   2  19      146.51      146.60      6.09 o 
   2   2  19      165.42      166.90      7.95 o 
   3   2  19       82.49       71.57      7.60 o 
   4   2  19        4.90        2.11      3.21 o 
   5   2  19       23.20       17.35      5.05 o 
  -5   3  19       15.47       16.15      5.27 o 
  -4   3  19      100.64       99.03      7.44 o 
  -3   3  19       12.68       10.59      3.34 o 
  -2   3  19       46.97       54.61      4.99 o 
  -1   3  19       44.95       46.06      4.40 o 
   0   3  19        1.22       -0.30      1.95 o 
   1   3  19       46.77       50.94      5.32 o 
   2   3  19       47.96       41.67      5.13 o 
   3   3  19       13.12       12.25      3.43 o 
   4   3  19      100.92       94.15      7.30 o 
   5   3  19       15.65       16.98      4.86 o 
  -5   4  19      216.36      243.00     10.38 o 
  -4   4  19       12.65        6.62      3.41 o 
  -3   4  19       70.10       69.45      6.13 o 
  -2   4  19        8.69       11.88      3.07 o 
  -1   4  19       11.44        5.60      2.74 o 
   0   4  19        3.92        1.85      2.06 o 
   1   4  19       10.49        6.38      2.84 o 
   2   4  19        9.30        7.45      2.98 o 
   3   4  19       73.95       73.46      6.17 o 
   4   4  19       12.62       12.93      3.88 o 
   5   4  19      215.30      237.87     14.44 o 
  -4   5  19       58.83       59.87      7.90 o 
  -3   5  19      150.45      138.57     13.78 o 
  -2   5  19       29.66       25.83      4.86 o 
  -1   5  19       24.25       26.97      5.03 o 
   0   5  19        4.46        1.83      4.08 o 
   1   5  19       25.26       26.32      3.97 o 
   2   5  19       30.44       23.14      5.10 o 
   3   5  19      151.01      143.97      8.23 o 
   4   5  19       57.70       58.48      6.12 o 
  -4   6  19       28.13       30.68      4.94 o 
  -3   6  19       29.32       37.47     12.25 o 
  -2   6  19       63.85       65.98      7.91 o 
  -1   6  19       84.89       96.25     15.31 o 
   0   6  19        3.29        9.43      5.61 o 
   1   6  19       86.87       90.02      8.21 o 
   2   6  19       63.52       54.83      5.55 o 
   3   6  19       28.06       26.30      4.61 o 
   4   6  19       28.31       18.61      4.63 o 
  -3   7  19       25.31       27.41      6.14 o 
  -2   7  19       27.73       27.27      4.48 o 
  -1   7  19       35.27       35.25      5.52 o 
   0   7  19        6.44       -0.78      3.05 o 
   1   7  19       35.15       32.42      5.59 o 
   2   7  19       26.02       23.60      4.24 o 
   3   7  19       25.50       20.60      5.34 o 
  -2   8  19       68.15       62.23      7.55 o 
  -1   8  19        4.94        9.56      4.14 o 
   0   8  19        0.10        2.99      3.68 o 
   1   8  19        4.94        4.80      3.56 o 
   2   8  19       69.10       63.50      7.48 o 
  -1   9  19       30.44       21.51      6.89 o 
   0   9  19       26.27       23.14      5.38 o 
   1   9  19       30.83       41.23      6.47 o 
   0   0  20        0.93        3.06      2.89 o 
   1   0  20       22.34       19.40      3.05 o 
   2   0  20        5.84        2.86      7.40 o 
   3   0  20       37.66       40.21      6.01 o 
   4   0  20       76.67       71.16      7.75 o 
   5   0  20        0.56        4.53      4.14 o 
  -5   1  20       95.60       82.69     11.74 o 
  -4   1  20       64.51       69.82      7.92 o 
  -3   1  20        3.93        1.39      4.59 o 
  -2   1  20       18.96       21.53      3.63 o 
  -1   1  20      113.39      121.75      6.01 o 
   0   1  20      234.55      243.55      7.18 o 
   1   1  20      113.74      120.12      7.06 o 
   2   1  20       17.12       15.39      5.76 o 
   3   1  20        3.98       11.07      4.14 o 
   4   1  20       63.25       50.24      6.61 o 
   5   1  20       93.54       86.58     10.97 o 
  -5   2  20       10.84       16.64      7.66 o 
  -4   2  20      201.65      229.65     16.59 o 
  -3   2  20      101.49      118.48     11.89 o 
  -2   2  20      157.53      169.25      7.65 o 
  -1   2  20       22.20       22.13      3.43 o 
   0   2  20      115.97      118.22      7.06 o 
   1   2  20       22.12       17.59      3.06 o 
   2   2  20      162.16      167.15     14.02 o 
   3   2  20       99.16       92.19      7.03 o 
   4   2  20      194.03      201.11     14.80 o 
   5   2  20       11.16       15.29      5.01 o 
  -4   3  20        4.30       -0.72      5.87 o 
  -3   3  20        1.97        4.51      2.92 o 
  -2   3  20       18.91       19.24      3.54 o 
  -1   3  20       42.39       53.34      6.14 o 
   0   3  20       33.56       37.02      3.82 o 
   1   3  20       41.43       37.22      4.94 o 
   2   3  20       19.42       17.35      3.72 o 
   3   3  20        2.25        4.68      3.28 o 
   4   3  20        4.16        4.12      3.38 o 
  -4   4  20        2.12        5.11      3.34 o 
  -3   4  20       39.05       39.95      7.25 o 
  -2   4  20       35.01       40.28      5.95 o 
  -1   4  20        2.81        8.40      3.56 o 
   0   4  20        7.71        4.52      2.92 o 
   1   4  20        3.20        4.48      2.84 o 
   2   4  20       33.88       29.81      4.34 o 
   3   4  20       40.24       48.81      5.44 o 
   4   4  20        2.18        0.45      3.11 o 
  -4   5  20        2.12        7.87      4.52 o 
  -3   5  20        2.30        3.62      4.05 o 
  -2   5  20      100.43      104.11      9.20 o 
  -1   5  20       29.69       34.68      4.40 o 
   0   5  20        7.49        5.10      3.61 o 
   1   5  20       28.59       29.11      4.94 o 
   2   5  20       99.93      119.10     19.17 o 
   3   5  20        2.95       10.54      3.58 o 
   4   5  20        1.91        1.26      3.22 o 
  -3   6  20        1.18       -0.75      5.61 o 
  -2   6  20       11.58       12.72      4.14 o 
  -1   6  20      101.13       99.62      8.64 o 
   0   6  20        3.19        8.93      5.87 o 
   1   6  20      104.25      107.73      9.07 o 
   2   6  20       11.21       12.95      3.81 o 
   3   6  20        1.29       -2.64      2.92 o 
  -2   7  20       44.73       36.51      5.77 o 
  -1   7  20       29.65       25.17      5.38 o 
   0   7  20      154.01      157.42     11.00 o 
   1   7  20       29.21       28.34      6.13 o 
   2   7  20       44.82       43.34      5.50 o 
  -1   8  20        0.37       -0.70      3.41 o 
   0   8  20       30.47       31.25      5.95 o 
   1   8  20        0.31        0.84      3.56 o 
   1   0  21        9.89       10.42      3.13 o 
   2   0  21      192.36      214.17     20.16 o 
   3   0  21       38.67       30.45      5.59 o 
   4   0  21      123.55      138.46     10.64 o 
  -4   1  21      122.75      110.64      9.36 o 
  -3   1  21       34.04       31.61      5.59 o 
  -2   1  21       53.00       63.10      6.74 o 
  -1   1  21      129.59      145.85      6.67 o 
   0   1  21      180.80      189.67      6.61 o 
   1   1  21      133.31      145.09      7.91 o 
   2   1  21       51.84       63.33      5.98 o 
   3   1  21       35.03       28.17      5.41 o 
   4   1  21      125.08      113.00      9.44 o 
  -4   2  21        2.47       13.36     13.02 o 
  -3   2  21        3.18        1.72      4.59 o 
  -2   2  21      121.67      139.30      7.16 o 
  -1   2  21        6.92        6.27      2.81 o 
   0   2  21        2.14        4.36      2.74 o 
   1   2  21        7.23        5.27      3.78 o 
   2   2  21      124.65      140.46     12.61 o 
   3   2  21        2.97       -2.85      2.98 o 
   4   2  21        2.29        1.75      3.78 o 
  -4   3  21       20.84       19.70      5.38 o 
  -3   3  21       13.64       11.88      4.97 o 
  -2   3  21       20.85       28.88      4.38 o 
  -1   3  21       32.77       28.39      5.05 o 
   0   3  21      133.17      131.85      7.73 o 
   1   3  21       33.52       38.84      4.76 o 
   2   3  21       19.70       21.19      4.18 o 
   3   3  21       14.77       11.15      3.70 o 
   4   3  21       21.41       17.15      4.48 o 
  -3   4  21       34.96       38.06      5.07 o 
  -2   4  21      117.31      124.67     10.09 o 
  -1   4  21        4.96       -0.06      3.19 o 
   0   4  21       32.68       75.54     10.72 o 
   1   4  21        4.70        4.04      2.92 o 
   2   4  21      115.10      108.37      7.48 o 
   3   4  21       35.00       23.42      4.40 o 
  -3   5  21        6.51        3.17      4.05 o 
  -2   5  21        1.41       11.89     11.23 o 
  -1   5  21       26.92       29.09      7.66 o 
   0   5  21       73.61       75.81      7.94 o 
   1   5  21       24.84       28.09      5.30 o 
   2   5  21        1.23        4.01      3.28 o 
   3   5  21        7.01        5.10      3.26 o 
  -2   6  21       18.61       15.16      4.65 o 
  -1   6  21       25.97       25.53      5.15 o 
   0   6  21       34.76       38.74      6.14 o 
   1   6  21       27.06       20.24      5.01 o 
   2   6  21       18.80       33.41      8.96 o 
  -1   7  21       29.53       32.14      5.77 o 
   0   7  21       14.99       22.38      5.38 o 
   1   7  21       28.92       26.90      8.42 o 
   0   0  22       82.52       81.84     10.97 o 
   1   0  22        5.29        8.15      3.07 o 
   2   0  22       19.76       26.29      8.17 o 
   3   0  22       19.92       20.69      5.38 o 
  -3   1  22        0.82       -0.56      3.78 o 
  -2   1  22       10.12       15.59      4.65 o 
  -1   1  22       81.91       85.06      5.40 o 
   0   1  22        1.80        1.86      2.77 o 
   1   1  22       83.44       89.22      6.58 o 
   2   1  22       10.80        9.19      4.33 o 
   3   1  22        0.99       -0.15      3.68 o 
  -3   2  22       93.30      110.86      9.52 o 
  -2   2  22       46.38       55.86      5.44 o 
  -1   2  22      100.18      123.37      9.38 o 
   0   2  22       32.80       38.78      4.64 o 
   1   2  22       99.58      120.40     15.31 o 
   2   2  22       46.88       46.28      5.54 o 
   3   2  22       92.78       78.22      7.05 o 
  -3   3  22        2.01        3.04      4.14 o 
  -2   3  22        9.65        3.15      4.14 o 
  -1   3  22      168.69      167.81     16.08 o 
   0   3  22       20.13       17.68      4.50 o 
   1   3  22      169.12      166.39     10.17 o 
   2   3  22        8.66        9.60      4.96 o 
   3   3  22        1.81       -3.39      2.84 o 
  -2   4  22        3.40        4.27      3.92 o 
  -1   4  22       59.88       65.07      7.39 o 
   0   4  22      129.45      134.24     13.78 o 
   1   4  22       59.66       73.09      6.59 o 
   2   4  22        3.51        0.68      3.69 o 
  -2   5  22       20.49       33.46      8.68 o 
  -1   5  22       29.62       47.47      9.19 o 
   0   5  22        9.67       13.78      6.13 o 
   1   5  22       29.40       27.74      4.66 o 
   2   5  22       20.08       18.12      4.10 o 
   0   6  22        1.36        1.53      3.92 o 
   1   0  23        5.48        4.78      3.92 o 
   2   0  23       13.54       13.23      4.50 o 
  -2   1  23       56.60       72.75      7.84 o 
  -1   1  23        1.57        3.21      2.98 o 
   0   1  23       62.08       67.73      8.50 o 
   1   1  23        1.62        4.81      3.68 o 
   2   1  23       56.21       54.48      7.91 o 
  -2   2  23       26.39       32.15      5.77 o 
  -1   2  23       38.46       46.96      9.70 o 
   0   2  23        0.59       -0.86      2.70 o 
   1   2  23       37.51       47.04      6.31 o 
   2   2  23       26.29       31.54     10.72 o 
  -2   3  23        2.50        9.87      4.29 o 
  -1   3  23       12.53        9.45      4.14 o 
   0   3  23        0.08        1.05      3.41 o 
   1   3  23       12.47       12.03      4.41 o 
   2   3  23        2.29       -3.96      2.64 o 
  -1   4  23       36.83       53.59     10.21 o 
   0   4  23       23.93       27.05      7.15 o 
   1   4  23       37.24       34.79      6.25 o 
   0   0  24       97.91      108.21     13.78 o 
   0   1  24        1.01        4.88      3.07 o 
                                                 
